# Supplementary material for: Phenotypic plasticity of fungal traits in response to moisture and temperature
Source: ISME Commun. 2021 Aug 28;1:43. doi: 10.1038/s43705-021-00045-9 (PMC9723763; doi:10.1038/s43705-021-00045-9)
Supplement: Supplementary file 2 — Table S1 [file 43705_2021_45_MOESM2_ESM.xlsx]

## Sheet: Table S1
Table S1. List of fungal species and raw data.
Isolate	Accession Number	Fungal species	Phylum	Order	Family	Temperature (℃)	Moisture (% WHC)	Replicate	Fungal biomass (µgC g-1 dry litter)	CBH per unit biomass (µmol h-1 µgC-1)	BG per unit biomass (µmol h-1 µgC-1)	BX per unit biomass (µmol h-1 µgC-1)	NAG per unit biomass (µmol h-1 µgC-1)
25	AY053440	Fusarium poae	Ascomycota	Hypocreales	Nectriaceae	20	4	1	8.9432	0.398045	3.98925	0.188078	0.299342
25	AY053440	Fusarium poae	Ascomycota	Hypocreales	Nectriaceae	20	4	2	30.3585	0.141409	1.50098	0.0650754	0.114585
25	AY053440	Fusarium poae	Ascomycota	Hypocreales	Nectriaceae	9	11	1	22.3372	0.366102	2.53604	0.119144	0.387794
25	AY053440	Fusarium poae	Ascomycota	Hypocreales	Nectriaceae	9	11	2	112.347	0.0391403	0.249619	0.0201643	0.102789
25	AY053440	Fusarium poae	Ascomycota	Hypocreales	Nectriaceae	31	11	1	110.248	0.0813766	0.320342	0.228645	0.0398042
25	AY053440	Fusarium poae	Ascomycota	Hypocreales	Nectriaceae	31	11	2	58.5084	0.879886	2.82149	0.150465	1.68075
25	AY053440	Fusarium poae	Ascomycota	Hypocreales	Nectriaceae	4	27	1	46.7721	0.000351744	0.0717279	0.016506	0.0533452
25	AY053440	Fusarium poae	Ascomycota	Hypocreales	Nectriaceae	4	27	2	35.9769	0.00010702	0.0433694	0.00841331	0.0443797
25	AY053440	Fusarium poae	Ascomycota	Hypocreales	Nectriaceae	20	27	1	59.5203	0.134021	0.670806	0.0352044	0.346552
25	AY053440	Fusarium poae	Ascomycota	Hypocreales	Nectriaceae	20	27	2	99.343	0.108526	0.427092	0.0365541	0.110712
25	AY053440	Fusarium poae	Ascomycota	Hypocreales	Nectriaceae	36	27	1	58.972	0.00450909	0.0224271	0.00110704	0.014833
25	AY053440	Fusarium poae	Ascomycota	Hypocreales	Nectriaceae	36	27	2	24.5838	0.000649825	0.0151994	0.00020253	0.00075445
25	AY053440	Fusarium poae	Ascomycota	Hypocreales	Nectriaceae	9	43	1	44.6736	0.228683	1.14461	0.0600702	0.833839
25	AY053440	Fusarium poae	Ascomycota	Hypocreales	Nectriaceae	9	43	2	34.6308	0.315375	1.6086	0.294189	2.23773
25	AY053440	Fusarium poae	Ascomycota	Hypocreales	Nectriaceae	31	43	1	49.3325	0.436036	1.73605	0.0792615	0.928854
25	AY053440	Fusarium poae	Ascomycota	Hypocreales	Nectriaceae	31	43	2	76.8688	0.126147	0.646027	0.0350106	0.51713
25	AY053440	Fusarium poae	Ascomycota	Hypocreales	Nectriaceae	20	50	1	69.1469	0.211534	1.37738	0.109617	0.857712
25	AY053440	Fusarium poae	Ascomycota	Hypocreales	Nectriaceae	20	50	2	103.945	0.0538774	0.435488	0.0174056	0.177073
27	KX806662	Fusarium fujikuroi species complex	Ascomycota	Hypocreales	Nectriaceae	20	4	1	44.2304	0.18147	1.52435	0.0273111	0.0361153
27	KX806662	Fusarium fujikuroi species complex	Ascomycota	Hypocreales	Nectriaceae	31	11	2	16.7716	2.21297	11.063	0.898269	3.16493
27	KX806662	Fusarium fujikuroi species complex	Ascomycota	Hypocreales	Nectriaceae	9	11	1	14.0803	0.378003	6.10658	0.235538	0.407011
27	KX806662	Fusarium fujikuroi species complex	Ascomycota	Hypocreales	Nectriaceae	9	11	2	24.289	0.282298	4.05717	0.117344	0.216384
27	KX806662	Fusarium fujikuroi species complex	Ascomycota	Hypocreales	Nectriaceae	31	11	1	11.2773	0.689896	3.4119	0.326113	1.49269
27	KX806662	Fusarium fujikuroi species complex	Ascomycota	Hypocreales	Nectriaceae	20	4	2	39.8513	0.14525	1.38927	0.0425539	0.0329994
27	KX806662	Fusarium fujikuroi species complex	Ascomycota	Hypocreales	Nectriaceae	4	27	1	11.6987	0.00502949	0.196038	0.0429258	0.131648
27	KX806662	Fusarium fujikuroi species complex	Ascomycota	Hypocreales	Nectriaceae	4	27	2	15.357	0.031943	0.364333	0.0361007	0.455288
27	KX806662	Fusarium fujikuroi species complex	Ascomycota	Hypocreales	Nectriaceae	20	27	1	50.7462	0.0247599	0.335159	0.0349819	0.0156215
27	KX806662	Fusarium fujikuroi species complex	Ascomycota	Hypocreales	Nectriaceae	20	27	2	28.1203	0.138761	1.79856	0.0836064	0.252048
27	KX806662	Fusarium fujikuroi species complex	Ascomycota	Hypocreales	Nectriaceae	36	27	1	15.847	0.00212906	0.0261608	0.00103792	0.00529604
27	KX806662	Fusarium fujikuroi species complex	Ascomycota	Hypocreales	Nectriaceae	36	27	2	28.5141	0.000251671	0.0114275	2.3e-05	0.000569704
27	KX806662	Fusarium fujikuroi species complex	Ascomycota	Hypocreales	Nectriaceae	9	43	1	32.7573	0.0169518	0.638476	0.0289994	0.0600741
27	KX806662	Fusarium fujikuroi species complex	Ascomycota	Hypocreales	Nectriaceae	9	43	2	14.5008	0.0143212	1.11128	0.0327153	0.112332
27	KX806662	Fusarium fujikuroi species complex	Ascomycota	Hypocreales	Nectriaceae	31	43	1	17.9978	0.219835	0.889887	0.60361	0.377852
27	KX806662	Fusarium fujikuroi species complex	Ascomycota	Hypocreales	Nectriaceae	31	43	2	70.2017	0.0665782	0.480241	0.0266299	0.199084
27	KX806662	Fusarium fujikuroi species complex	Ascomycota	Hypocreales	Nectriaceae	20	50	1	46.3894	0.0468053	0.89588	0.0440061	0.0960648
27	KX806662	Fusarium fujikuroi species complex	Ascomycota	Hypocreales	Nectriaceae	20	50	2	20.2095	0.00125985	0.0104995	0.011564	0.0212771
38	GU566269	Leptosphaerulina/Pithomyces chartarum	Ascomycota	Pleosporales	Didymellaceae	20	4	1	47.7352	0.0313055	0.331474	0.031416	0.0244446
38	GU566269	Leptosphaerulina/Pithomyces chartarum	Ascomycota	Pleosporales	Didymellaceae	20	4	2	14.4704	0.278842	2.69294	0.134152	0.179764
38	GU566269	Leptosphaerulina/Pithomyces chartarum	Ascomycota	Pleosporales	Didymellaceae	9	11	1	11.9127	0.326861	3.29514	0.170962	0.523068
38	GU566269	Leptosphaerulina/Pithomyces chartarum	Ascomycota	Pleosporales	Didymellaceae	9	11	2	17.5278	0.347683	3.30389	0.180261	0.539618
38	GU566269	Leptosphaerulina/Pithomyces chartarum	Ascomycota	Pleosporales	Didymellaceae	31	11	1	13.5873	0.621316	2.89563	0.170605	1.4084
38	GU566269	Leptosphaerulina/Pithomyces chartarum	Ascomycota	Pleosporales	Didymellaceae	31	11	2	13.0775	0.440339	2.52051	0.159682	1.40682
38	GU566269	Leptosphaerulina/Pithomyces chartarum	Ascomycota	Pleosporales	Didymellaceae	4	27	1	34.6258	0.000469503	0.12374	0.000265078	0.0394805
38	GU566269	Leptosphaerulina/Pithomyces chartarum	Ascomycota	Pleosporales	Didymellaceae	4	27	2	51.6967	0.000163866	0.0338593	0.00703645	0.151094
38	GU566269	Leptosphaerulina/Pithomyces chartarum	Ascomycota	Pleosporales	Didymellaceae	20	27	1	13.8086	0.110418	1.12261	0.132082	0.5216
38	GU566269	Leptosphaerulina/Pithomyces chartarum	Ascomycota	Pleosporales	Didymellaceae	20	27	2	8.76409	0.395375	3.6023	0.342182	3.22968
38	GU566269	Leptosphaerulina/Pithomyces chartarum	Ascomycota	Pleosporales	Didymellaceae	36	27	1	20.207	0.00636495	0.0141844	0.0128867	0.00773122
38	GU566269	Leptosphaerulina/Pithomyces chartarum	Ascomycota	Pleosporales	Didymellaceae	36	27	2	11.5085	0.0584082	0.310197	0.0402656	0.296056
38	GU566269	Leptosphaerulina/Pithomyces chartarum	Ascomycota	Pleosporales	Didymellaceae	9	43	1	7.39789	1.69312	0.317269	6.67254	0.449688
38	GU566269	Leptosphaerulina/Pithomyces chartarum	Ascomycota	Pleosporales	Didymellaceae	9	43	2	6.66241	0.18115	3.00909	0.290513	0.822585
38	GU566269	Leptosphaerulina/Pithomyces chartarum	Ascomycota	Pleosporales	Didymellaceae	31	43	1	40.8551	0.420381	2.19323	1.1051	1.54259
38	GU566269	Leptosphaerulina/Pithomyces chartarum	Ascomycota	Pleosporales	Didymellaceae	31	43	2	20.6323	0.905484	4.81093	0.793679	0.394108
38	GU566269	Leptosphaerulina/Pithomyces chartarum	Ascomycota	Pleosporales	Didymellaceae	20	50	1	11.0627	0.133045	0.221917	0.0925285	0.716562
38	GU566269	Leptosphaerulina/Pithomyces chartarum	Ascomycota	Pleosporales	Didymellaceae	20	50	2	12.0234	0.345115	3.95523	0.215142	1.64255
49	KJ028784	Coprinellus aff xanthothrix	Basidiomycota	Agaricales	Psathyrellaceae	9	11	1	15.459	0.224103	1.85469	0.0913458	0.177341
49	KJ028784	Coprinellus aff xanthothrix	Basidiomycota	Agaricales	Psathyrellaceae	9	11	2	6.04502	1.37803	10.9138	0.467742	0.942989
49	KJ028784	Coprinellus aff xanthothrix	Basidiomycota	Agaricales	Psathyrellaceae	20	4	1	12.1627	0.62366	5.71467	0.303829	0.739892
49	KJ028784	Coprinellus aff xanthothrix	Basidiomycota	Agaricales	Psathyrellaceae	20	4	2	37.3738	0.220238	0.866722	0.0741813	0.224673
49	KJ028784	Coprinellus aff xanthothrix	Basidiomycota	Agaricales	Psathyrellaceae	31	11	1	64.7272	0.611483	2.45694	1.0923	1.17277
49	KJ028784	Coprinellus aff xanthothrix	Basidiomycota	Agaricales	Psathyrellaceae	31	11	2	22.9339	1.45843	6.1439	0.696218	0.409726
49	KJ028784	Coprinellus aff xanthothrix	Basidiomycota	Agaricales	Psathyrellaceae	4	27	1	15.953	0.00736584	0.260928	0.000210191	0.772809
49	KJ028784	Coprinellus aff xanthothrix	Basidiomycota	Agaricales	Psathyrellaceae	4	27	2	9.56504	0.0463171	0.350428	0.0442635	1.87518
49	KJ028784	Coprinellus aff xanthothrix	Basidiomycota	Agaricales	Psathyrellaceae	20	27	1	46.1005	0.177835	1.21354	0.0443139	0.313173
49	KJ028784	Coprinellus aff xanthothrix	Basidiomycota	Agaricales	Psathyrellaceae	20	27	2	21.7851	0.314772	2.62004	0.150927	0.751608
49	KJ028784	Coprinellus aff xanthothrix	Basidiomycota	Agaricales	Psathyrellaceae	36	27	1	3.43207	0.245402	0.519161	0.36332	0.205258
49	KJ028784	Coprinellus aff xanthothrix	Basidiomycota	Agaricales	Psathyrellaceae	36	27	2	13.0383	0.0361136	0.134447	0.0476775	0.15394
49	KJ028784	Coprinellus aff xanthothrix	Basidiomycota	Agaricales	Psathyrellaceae	9	43	1	4.04972	1.30295	19.9418	0.704061	1.32657
49	KJ028784	Coprinellus aff xanthothrix	Basidiomycota	Agaricales	Psathyrellaceae	9	43	2	7.62402	0.338974	4.75429	0.169164	0.662659
49	KJ028784	Coprinellus aff xanthothrix	Basidiomycota	Agaricales	Psathyrellaceae	31	43	1	22.3607	0.316681	2.32803	1.27962	0.126365
49	KJ028784	Coprinellus aff xanthothrix	Basidiomycota	Agaricales	Psathyrellaceae	31	43	2	35.9949	0.361223	1.78125	0.0818952	1.46977
49	KJ028784	Coprinellus aff xanthothrix	Basidiomycota	Agaricales	Psathyrellaceae	20	50	1	7.38447	0.586425	6.61825	0.383282	2.28291
49	KJ028784	Coprinellus aff xanthothrix	Basidiomycota	Agaricales	Psathyrellaceae	20	50	2	10.3541	0.43022	4.17203	0.154678	1.35663
52	KJ028784	Coprinellus aff xanthothrix	Basidiomycota	Agaricales	Psathyrellaceae	20	27	1	54.8289	0.197028	0.775383	0.0663637	0.200996
52	KJ028784	Coprinellus aff xanthothrix	Basidiomycota	Agaricales	Psathyrellaceae	20	27	2	34.9459	0.666708	2.29118	0.107401	0.558763
52	KJ028784	Coprinellus aff xanthothrix	Basidiomycota	Agaricales	Psathyrellaceae	9	11	1	18.8985	1.06932	4.86816	0.284805	0.929059
52	KJ028784	Coprinellus aff xanthothrix	Basidiomycota	Agaricales	Psathyrellaceae	9	11	2	122.454	0.128768	0.75215	0.0366384	0.10148
52	KJ028784	Coprinellus aff xanthothrix	Basidiomycota	Agaricales	Psathyrellaceae	31	11	1	26.3793	1.06325	4.39457	0.204592	2.35319
52	KJ028784	Coprinellus aff xanthothrix	Basidiomycota	Agaricales	Psathyrellaceae	31	11	2	134.545	0.180363	0.603495	0.24118	0.0517547
52	KJ028784	Coprinellus aff xanthothrix	Basidiomycota	Agaricales	Psathyrellaceae	4	27	1	69.1247	0.000987456	0.0283615	0.00197219	0.00400967
52	KJ028784	Coprinellus aff xanthothrix	Basidiomycota	Agaricales	Psathyrellaceae	4	27	2	66.3472	0.0366983	0.180034	0.0319087	0.192564
52	KJ028784	Coprinellus aff xanthothrix	Basidiomycota	Agaricales	Psathyrellaceae	20	4	1	149.992	0.0550426	0.216614	0.0185396	0.0561511
52	KJ028784	Coprinellus aff xanthothrix	Basidiomycota	Agaricales	Psathyrellaceae	20	4	2	111.717	0.0576179	0.53091	0.0288664	0.0767099
52	KJ028784	Coprinellus aff xanthothrix	Basidiomycota	Agaricales	Psathyrellaceae	36	27	1	7.67612	0.0359117	0.0483359	0.0668439	0.00118361
52	KJ028784	Coprinellus aff xanthothrix	Basidiomycota	Agaricales	Psathyrellaceae	36	27	2	13.4696	0.000543545	0.0507415	0.00081774	0.00133706
52	KJ028784	Coprinellus aff xanthothrix	Basidiomycota	Agaricales	Psathyrellaceae	9	43	1	77.7824	0.0816435	0.624377	0.0332381	0.111585
52	KJ028784	Coprinellus aff xanthothrix	Basidiomycota	Agaricales	Psathyrellaceae	9	43	2	90.6707	0.0195209	0.208092	0.0140362	0.0845743
52	KJ028784	Coprinellus aff xanthothrix	Basidiomycota	Agaricales	Psathyrellaceae	31	43	1	90.076	0.207717	0.864442	0.0606602	0.462164
52	KJ028784	Coprinellus aff xanthothrix	Basidiomycota	Agaricales	Psathyrellaceae	31	43	2	20.9166	0.323195	1.49153	0.708651	0.0820896
52	KJ028784	Coprinellus aff xanthothrix	Basidiomycota	Agaricales	Psathyrellaceae	20	50	1	50.181	0.304859	1.19974	0.102684	0.310999
52	KJ028784	Coprinellus aff xanthothrix	Basidiomycota	Agaricales	Psathyrellaceae	20	50	2	74.2772	0.322478	1.55905	0.0901428	0.365593
56	KY764897	Trichoderma koningii	Ascomycota	Hypocreales	Hypocreaceae	20	4	1	14.483	0.260875	2.14159	0.0847841	0.237836
56	KY764897	Trichoderma koningii	Ascomycota	Hypocreales	Hypocreaceae	9	11	1	10.6085	0.231006	2.45037	0.0945567	0.358464
56	KY764897	Trichoderma koningii	Ascomycota	Hypocreales	Hypocreaceae	20	4	2	7.9549	0.38065	4.58258	0.123211	0.221378
56	KY764897	Trichoderma koningii	Ascomycota	Hypocreales	Hypocreaceae	9	11	2	4.36291	1.05284	9.91143	0.418055	1.32522
56	KY764897	Trichoderma koningii	Ascomycota	Hypocreales	Hypocreaceae	31	11	1	12.6239	4.51925	15.1933	1.53866	0.874634
56	KY764897	Trichoderma koningii	Ascomycota	Hypocreales	Hypocreaceae	31	11	2	34.3857	0.453013	1.94467	0.086675	0.967153
56	KY764897	Trichoderma koningii	Ascomycota	Hypocreales	Hypocreaceae	4	27	1	4.73543	0.41335	2.5173	0.0764385	2.63347
56	KY764897	Trichoderma koningii	Ascomycota	Hypocreales	Hypocreaceae	4	27	2	7.73279	0.12419	0.426034	0.0406033	1.60535
56	KY764897	Trichoderma koningii	Ascomycota	Hypocreales	Hypocreaceae	20	27	1	3.63093	0.779776	5.85074	0.673567	5.1866
56	KY764897	Trichoderma koningii	Ascomycota	Hypocreales	Hypocreaceae	20	27	2	21.0106	0.154762	0.520242	0.0934105	0.51172
56	KY764897	Trichoderma koningii	Ascomycota	Hypocreales	Hypocreaceae	36	27	1	5.16123	0.000344572	0.0578222	0.04589	0.0256919
56	KY764897	Trichoderma koningii	Ascomycota	Hypocreales	Hypocreaceae	36	27	2	19.5265	0.0124891	0.000547868	-0.00195527	0.00179874
56	KY764897	Trichoderma koningii	Ascomycota	Hypocreales	Hypocreaceae	9	43	1	6.69701	0.0556309	2.22295	0.0794274	0.343859
56	KY764897	Trichoderma koningii	Ascomycota	Hypocreales	Hypocreaceae	9	43	2	18.2306	0.253297	2.59522	0.627442	0.699561
56	KY764897	Trichoderma koningii	Ascomycota	Hypocreales	Hypocreaceae	31	43	1	28.798	0.0637029	0.809138	0.0422049	0.519835
56	KY764897	Trichoderma koningii	Ascomycota	Hypocreales	Hypocreaceae	31	43	2	40.8604	4.07e-05	0.00015726	1.04e-05	0.00018242
56	KY764897	Trichoderma koningii	Ascomycota	Hypocreales	Hypocreaceae	20	50	1	27.9947	0.0496456	0.972241	0.0324477	0.272274
56	KY764897	Trichoderma koningii	Ascomycota	Hypocreales	Hypocreaceae	20	50	2	26.931	0.297454	0.0609264	1.50864	0.0388442
68	KT192276	Fusarium fujikuroi species complex	Ascomycota	Hypocreales	Nectriaceae	20	4	1	8.55518	0.485463	3.61302	0.208756	0.845526
68	KT192276	Fusarium fujikuroi species complex	Ascomycota	Hypocreales	Nectriaceae	20	4	2	6.50616	0.991172	11.0427	0.380215	0.780671
68	KT192276	Fusarium fujikuroi species complex	Ascomycota	Hypocreales	Nectriaceae	9	11	1	14.8425	1.48248	7.21118	1.03246	1.94835
68	KT192276	Fusarium fujikuroi species complex	Ascomycota	Hypocreales	Nectriaceae	9	11	2	12.0053	1.36185	8.70536	0.378312	0.732742
68	KT192276	Fusarium fujikuroi species complex	Ascomycota	Hypocreales	Nectriaceae	31	11	1	21.3265	1.39362	5.16521	0.220194	1.70091
68	KT192276	Fusarium fujikuroi species complex	Ascomycota	Hypocreales	Nectriaceae	31	11	2	41.662	0.397538	1.53404	0.0887379	1.00553
68	KT192276	Fusarium fujikuroi species complex	Ascomycota	Hypocreales	Nectriaceae	4	27	1	7.82041	0.589909	2.26397	0.453116	2.15886
68	KT192276	Fusarium fujikuroi species complex	Ascomycota	Hypocreales	Nectriaceae	4	27	2	7.5376	0.130393	0.867	0.088266	0.890036
68	KT192276	Fusarium fujikuroi species complex	Ascomycota	Hypocreales	Nectriaceae	20	27	1	18.757	0.768435	4.21998	0.248032	0.744561
68	KT192276	Fusarium fujikuroi species complex	Ascomycota	Hypocreales	Nectriaceae	20	27	2	19.6343	0.381254	2.47078	0.107781	0.334139
68	KT192276	Fusarium fujikuroi species complex	Ascomycota	Hypocreales	Nectriaceae	9	43	1	13.8429	0.22926	2.73447	0.133001	0.259037
68	KT192276	Fusarium fujikuroi species complex	Ascomycota	Hypocreales	Nectriaceae	9	43	2	10.2931	0.359787	2.1979	0.417783	0.748322
68	KT192276	Fusarium fujikuroi species complex	Ascomycota	Hypocreales	Nectriaceae	31	43	1	23.8263	0.573658	2.66064	0.153077	1.93282
68	KT192276	Fusarium fujikuroi species complex	Ascomycota	Hypocreales	Nectriaceae	31	43	2	13.437	3.05308	0.173233	3.55715	0.435176
68	KT192276	Fusarium fujikuroi species complex	Ascomycota	Hypocreales	Nectriaceae	20	50	1	25.4253	0.111641	0.961325	0.0371315	0.25799
68	KT192276	Fusarium fujikuroi species complex	Ascomycota	Hypocreales	Nectriaceae	20	50	2	26.8563	0.0157446	0.12912	0.103495	0.515044
68	KT192276	Fusarium fujikuroi species complex	Ascomycota	Hypocreales	Nectriaceae	36	27	1	9.59443	0.014482	0.0514518	0.013717	0.0267624
68	KT192276	Fusarium fujikuroi species complex	Ascomycota	Hypocreales	Nectriaceae	36	27	2	17.7223	0.000367348	0.0114647	0.00153346	0.00283698
104	KU645986	Sarocladium implicatum	Ascomycota	Hypocreales	Incertae sedis	20	27	1	9.32027	0.801385	2.28612	0.173889	0.818475
104	KU645986	Sarocladium implicatum	Ascomycota	Hypocreales	Incertae sedis	20	4	2	16.8085	0.225013	2.56671	0.2374	0.182314
104	KU645986	Sarocladium implicatum	Ascomycota	Hypocreales	Incertae sedis	9	11	1	5.75172	1.23296	8.75351	0.517158	1.28554
104	KU645986	Sarocladium implicatum	Ascomycota	Hypocreales	Incertae sedis	9	11	2	8.29738	1.03343	7.88372	0.410199	1.03244
104	KU645986	Sarocladium implicatum	Ascomycota	Hypocreales	Incertae sedis	31	11	1	32.0977	0.448418	2.10326	0.0913417	0.884669
104	KU645986	Sarocladium implicatum	Ascomycota	Hypocreales	Incertae sedis	31	11	2	16.2819	1.36252	5.21033	0.324794	2.44393
104	KU645986	Sarocladium implicatum	Ascomycota	Hypocreales	Incertae sedis	4	27	1	10.4804	0.184608	0.56751	0.143313	1.90388
104	KU645986	Sarocladium implicatum	Ascomycota	Hypocreales	Incertae sedis	4	27	2	8.01376	0.00208861	0.32514	0.00831824	0.294799
104	KU645986	Sarocladium implicatum	Ascomycota	Hypocreales	Incertae sedis	20	4	1	10.5118	0.269896	2.91198	0.126316	0.216541
104	KU645986	Sarocladium implicatum	Ascomycota	Hypocreales	Incertae sedis	20	27	2	13.8456	0.799794	3.30344	1.28807	2.44425
104	KU645986	Sarocladium implicatum	Ascomycota	Hypocreales	Incertae sedis	36	27	1	11.8163	0.0164209	0.0143929	0.0104182	0.0134417
104	KU645986	Sarocladium implicatum	Ascomycota	Hypocreales	Incertae sedis	36	27	2	24.0964	0.00361356	0.0176576	0.000658365	0.00330837
104	KU645986	Sarocladium implicatum	Ascomycota	Hypocreales	Incertae sedis	9	43	1	9.44409	0.165581	1.18163	0.0910237	0.208774
104	KU645986	Sarocladium implicatum	Ascomycota	Hypocreales	Incertae sedis	9	43	2	15.2161	0.280151	3.90883	0.155341	0.555546
104	KU645986	Sarocladium implicatum	Ascomycota	Hypocreales	Incertae sedis	31	43	1	14.1829	0.713299	4.87423	0.842422	0.237271
104	KU645986	Sarocladium implicatum	Ascomycota	Hypocreales	Incertae sedis	31	43	2	55.5958	0.102619	0.549924	0.368673	0.0704537
104	KU645986	Sarocladium implicatum	Ascomycota	Hypocreales	Incertae sedis	20	50	1	12.8503	0.26752	3.24188	0.128745	1.10426
104	KU645986	Sarocladium implicatum	Ascomycota	Hypocreales	Incertae sedis	20	50	2	40.0552	0.119506	0.913046	0.043981	0.252115
108	KX067796	Cladosporium cladosporioides	Ascomycota	Capnodiales	Cladosporiaceae/Davidiellaceae	9	11	2	6.04265	0.654333	4.53093	1.04711	0.663397
108	KX067796	Cladosporium cladosporioides	Ascomycota	Capnodiales	Cladosporiaceae/Davidiellaceae	20	4	2	30.9546	0.104585	0.806652	0.0494959	0.317352
108	KX067796	Cladosporium cladosporioides	Ascomycota	Capnodiales	Cladosporiaceae/Davidiellaceae	9	11	1	15.1821	0.555038	5.70384	0.281738	0.770461
108	KX067796	Cladosporium cladosporioides	Ascomycota	Capnodiales	Cladosporiaceae/Davidiellaceae	20	4	1	13.2625	0.463295	5.54214	0.209087	0.374899
108	KX067796	Cladosporium cladosporioides	Ascomycota	Capnodiales	Cladosporiaceae/Davidiellaceae	31	11	1	37.1098	0.633636	2.63296	0.148585	1.30854
108	KX067796	Cladosporium cladosporioides	Ascomycota	Capnodiales	Cladosporiaceae/Davidiellaceae	31	11	2	14.7986	1.25874	5.31397	0.248381	1.78882
108	KX067796	Cladosporium cladosporioides	Ascomycota	Capnodiales	Cladosporiaceae/Davidiellaceae	4	27	1	12.1015	0.00101119	0.119766	0.0277811	1.16457
108	KX067796	Cladosporium cladosporioides	Ascomycota	Capnodiales	Cladosporiaceae/Davidiellaceae	4	27	2	44.6327	0.00861296	0.0705776	0.00474153	0.296078
108	KX067796	Cladosporium cladosporioides	Ascomycota	Capnodiales	Cladosporiaceae/Davidiellaceae	20	27	1	9.89298	0.270518	1.22447	0.127963	0.999311
108	KX067796	Cladosporium cladosporioides	Ascomycota	Capnodiales	Cladosporiaceae/Davidiellaceae	20	27	2	34.0198	0.223229	1.93715	0.273939	1.07502
108	KX067796	Cladosporium cladosporioides	Ascomycota	Capnodiales	Cladosporiaceae/Davidiellaceae	36	27	1	2.34568	0.0920934	0.501809	0.104236	0.666221
108	KX067796	Cladosporium cladosporioides	Ascomycota	Capnodiales	Cladosporiaceae/Davidiellaceae	36	27	2	8.48862	0.00441142	0.101291	0.112537	0.186706
108	KX067796	Cladosporium cladosporioides	Ascomycota	Capnodiales	Cladosporiaceae/Davidiellaceae	9	43	1	61.2112	0.0230502	0.429788	0.0131613	0.0961003
108	KX067796	Cladosporium cladosporioides	Ascomycota	Capnodiales	Cladosporiaceae/Davidiellaceae	9	43	2	7.1926	0.371217	6.00824	0.172533	1.21706
108	KX067796	Cladosporium cladosporioides	Ascomycota	Capnodiales	Cladosporiaceae/Davidiellaceae	31	43	1	27.8888	1.42866	5.81537	2.42393	3.03996
108	KX067796	Cladosporium cladosporioides	Ascomycota	Capnodiales	Cladosporiaceae/Davidiellaceae	31	43	2	8.6703	1.43467	6.63878	0.35755	2.56896
108	KX067796	Cladosporium cladosporioides	Ascomycota	Capnodiales	Cladosporiaceae/Davidiellaceae	20	50	1	29.9673	0.134169	0.899406	0.0933463	1.35417
108	KX067796	Cladosporium cladosporioides	Ascomycota	Capnodiales	Cladosporiaceae/Davidiellaceae	20	50	2	21.1863	0.743709	2.92678	0.250498	0.758686
115	KJ028784	Coprinellus aff xanthothrix	Basidiomycota	Agaricales	Psathyrellaceae	20	4	1	27.553	0.135773	0.686034	0.0437062	0.0334452
115	KJ028784	Coprinellus aff xanthothrix	Basidiomycota	Agaricales	Psathyrellaceae	20	4	2	16.1153	0.116521	1.30385	0.0682057	0.183816
115	KJ028784	Coprinellus aff xanthothrix	Basidiomycota	Agaricales	Psathyrellaceae	9	11	1	20.5916	0.560311	3.83759	0.174725	0.346439
115	KJ028784	Coprinellus aff xanthothrix	Basidiomycota	Agaricales	Psathyrellaceae	9	11	2	12.9624	0.438732	2.98889	0.224937	0.504027
115	KJ028784	Coprinellus aff xanthothrix	Basidiomycota	Agaricales	Psathyrellaceae	31	11	1	92.3516	0.127574	0.601133	0.030699	0.292152
115	KJ028784	Coprinellus aff xanthothrix	Basidiomycota	Agaricales	Psathyrellaceae	31	11	2	29.9213	0.602184	2.48294	0.167552	1.72009
115	KJ028784	Coprinellus aff xanthothrix	Basidiomycota	Agaricales	Psathyrellaceae	4	27	1	12.777	0.00365881	0.167968	0.00209682	0.619751
115	KJ028784	Coprinellus aff xanthothrix	Basidiomycota	Agaricales	Psathyrellaceae	4	27	2	15.2289	0.0593574	0.661328	0.0483188	0.889373
115	KJ028784	Coprinellus aff xanthothrix	Basidiomycota	Agaricales	Psathyrellaceae	20	27	1	45.6708	0.766641	3.7702	0.184234	1.36051
115	KJ028784	Coprinellus aff xanthothrix	Basidiomycota	Agaricales	Psathyrellaceae	20	27	2	62.2949	0.160415	1.14007	0.127153	0.067338
115	KJ028784	Coprinellus aff xanthothrix	Basidiomycota	Agaricales	Psathyrellaceae	36	27	1	12.2072	0.00159899	0.030306	0.00195386	0.00109144
115	KJ028784	Coprinellus aff xanthothrix	Basidiomycota	Agaricales	Psathyrellaceae	36	27	2	17.3841	0.00299298	0.0136058	0.00114225	0.0226016
115	KJ028784	Coprinellus aff xanthothrix	Basidiomycota	Agaricales	Psathyrellaceae	9	43	1	15.1499	0.788143	6.64765	0.270947	0.961408
115	KJ028784	Coprinellus aff xanthothrix	Basidiomycota	Agaricales	Psathyrellaceae	9	43	2	11.2346	0.353594	3.52897	0.17965	0.36484
115	KJ028784	Coprinellus aff xanthothrix	Basidiomycota	Agaricales	Psathyrellaceae	31	43	1	43.7822	0.562485	2.29016	0.137952	1.28732
115	KJ028784	Coprinellus aff xanthothrix	Basidiomycota	Agaricales	Psathyrellaceae	31	43	2	40.7674	0.465192	2.43272	0.145081	2.23781
115	KJ028784	Coprinellus aff xanthothrix	Basidiomycota	Agaricales	Psathyrellaceae	20	50	1	7.99503	0.827548	7.83629	0.39248	2.11624
115	KJ028784	Coprinellus aff xanthothrix	Basidiomycota	Agaricales	Psathyrellaceae	20	50	2	10.818	0.561235	4.50135	0.338329	4.71058
121	KY315929	Alternaria tenuissima	Ascomycota	Pleosporales	Pleosporaceae	31	43	2	39.5171	0.678637	3.27668	0.204031	1.76316
121	KY315929	Alternaria tenuissima	Ascomycota	Pleosporales	Pleosporaceae	20	50	1	16.4259	0.368383	0.2613	0.19352	0.532918
121	KY315929	Alternaria tenuissima	Ascomycota	Pleosporales	Pleosporaceae	9	11	1	11.2984	6.58013	5.58803	17.2112	20.0218
121	KY315929	Alternaria tenuissima	Ascomycota	Pleosporales	Pleosporaceae	9	11	2	11.684	2.30493	7.60605	0.885249	0.783461
121	KY315929	Alternaria tenuissima	Ascomycota	Pleosporales	Pleosporaceae	31	11	1	23.4426	0.690153	2.77141	0.125651	0.856935
121	KY315929	Alternaria tenuissima	Ascomycota	Pleosporales	Pleosporaceae	31	11	2	13.6383	2.81717	9.35734	0.431477	3.45447
121	KY315929	Alternaria tenuissima	Ascomycota	Pleosporales	Pleosporaceae	4	27	1	13.9148	0.0656023	0.310995	0.0259742	0.65153
121	KY315929	Alternaria tenuissima	Ascomycota	Pleosporales	Pleosporaceae	4	27	2	8.02478	0.0830996	0.821112	0.0956467	1.28904
121	KY315929	Alternaria tenuissima	Ascomycota	Pleosporales	Pleosporaceae	20	27	1	18.2746	0.455958	3.28639	0.134847	0.474564
121	KY315929	Alternaria tenuissima	Ascomycota	Pleosporales	Pleosporaceae	20	27	2	14.9041	1.48308	6.98913	0.323431	1.06189
121	KY315929	Alternaria tenuissima	Ascomycota	Pleosporales	Pleosporaceae	36	27	1	59.7433	0.0131683	0.0603517	0.0139917	0.0228152
121	KY315929	Alternaria tenuissima	Ascomycota	Pleosporales	Pleosporaceae	36	27	2	13.0693	0.017333	0.0133413	0.0127862	0.00405318
121	KY315929	Alternaria tenuissima	Ascomycota	Pleosporales	Pleosporaceae	9	43	1	58.454	0.0869162	1.33026	0.0469659	0.0884915
121	KY315929	Alternaria tenuissima	Ascomycota	Pleosporales	Pleosporaceae	9	43	2	11.2682	0.0690668	1.23084	0.0731506	0.11495
121	KY315929	Alternaria tenuissima	Ascomycota	Pleosporales	Pleosporaceae	31	43	1	75.0944	0.338892	1.24844	0.0895686	0.536638
121	KY315929	Alternaria tenuissima	Ascomycota	Pleosporales	Pleosporaceae	20	4	1	13.4205	0.799219	5.40224	0.549841	2.46333
121	KY315929	Alternaria tenuissima	Ascomycota	Pleosporales	Pleosporaceae	20	4	2	21.1292	0.3136	2.72586	0.11652	0.114731
121	KY315929	Alternaria tenuissima	Ascomycota	Pleosporales	Pleosporaceae	20	50	2	21.855	0.150626	1.36282	0.0608189	0.274513
123	MF168401	Alternaria alternata	Ascomycota	Pleosporales	Pleosporaceae	9	43	2	8.23922	0.408359	2.24653	0.271646	1.56869
123	MF168401	Alternaria alternata	Ascomycota	Pleosporales	Pleosporaceae	31	43	1	6.39227	7.11105	24.5571	1.4539	11.3808
123	MF168401	Alternaria alternata	Ascomycota	Pleosporales	Pleosporaceae	9	11	1	24.9438	0.22648	1.52197	0.0703455	0.139586
123	MF168401	Alternaria alternata	Ascomycota	Pleosporales	Pleosporaceae	9	11	2	9.03375	1.44984	9.35209	0.366777	0.797367
123	MF168401	Alternaria alternata	Ascomycota	Pleosporales	Pleosporaceae	31	11	1	28.3665	2.1974	7.93202	2.14114	2.50109
123	MF168401	Alternaria alternata	Ascomycota	Pleosporales	Pleosporaceae	31	11	2	48.1209	0.38287	1.4763	0.557874	0.0842437
123	MF168401	Alternaria alternata	Ascomycota	Pleosporales	Pleosporaceae	4	27	1	26.382	0.0835036	0.366038	0.0487931	0.51587
123	MF168401	Alternaria alternata	Ascomycota	Pleosporales	Pleosporaceae	4	27	2	27.3899	0.00105577	0.021394	0.00517829	0.00675315
123	MF168401	Alternaria alternata	Ascomycota	Pleosporales	Pleosporaceae	20	27	1	24.5413	0.456068	2.18067	0.110771	2.37268
123	MF168401	Alternaria alternata	Ascomycota	Pleosporales	Pleosporaceae	20	27	2	34.4175	0.747522	3.42329	0.158781	0.433286
123	MF168401	Alternaria alternata	Ascomycota	Pleosporales	Pleosporaceae	36	27	1	21.3978	0.00175728	0.0176777	0.00294612	0.0198255
123	MF168401	Alternaria alternata	Ascomycota	Pleosporales	Pleosporaceae	36	27	2	20.0428	2.44e-05	0.00886807	0.00438848	9.55e-05
123	MF168401	Alternaria alternata	Ascomycota	Pleosporales	Pleosporaceae	9	43	1	23.7177	0.584789	2.30137	0.196971	0.596566
123	MF168401	Alternaria alternata	Ascomycota	Pleosporales	Pleosporaceae	20	4	1	18.5511	0.258396	2.67507	0.123428	0.152577
123	MF168401	Alternaria alternata	Ascomycota	Pleosporales	Pleosporaceae	20	4	2	84.6632	0.0500417	0.440287	0.0235074	0.0305755
123	MF168401	Alternaria alternata	Ascomycota	Pleosporales	Pleosporaceae	31	43	2	98.6875	0.279674	1.05736	0.0554868	0.187709
123	MF168401	Alternaria alternata	Ascomycota	Pleosporales	Pleosporaceae	20	50	1	36.7048	0.307598	1.81362	0.11655	0.649198
123	MF168401	Alternaria alternata	Ascomycota	Pleosporales	Pleosporaceae	20	50	2	25.3525	0.454067	2.65716	0.213841	4.05375
135	KX806662	Fusarium fujikuroi species complex	Ascomycota	Hypocreales	Nectriaceae	20	4	1	11.9071	0.241762	2.55172	0.122986	0.212164
135	KX806662	Fusarium fujikuroi species complex	Ascomycota	Hypocreales	Nectriaceae	20	4	2	11.5009	0.719293	2.8307	0.242275	0.733779
135	KX806662	Fusarium fujikuroi species complex	Ascomycota	Hypocreales	Nectriaceae	9	11	1	15.5806	0.818667	5.85542	0.265619	0.656604
135	KX806662	Fusarium fujikuroi species complex	Ascomycota	Hypocreales	Nectriaceae	9	11	2	22.8907	0.533675	4.30166	0.206291	0.430945
135	KX806662	Fusarium fujikuroi species complex	Ascomycota	Hypocreales	Nectriaceae	31	11	1	54.4947	0.224432	0.976786	0.054613	0.991133
135	KX806662	Fusarium fujikuroi species complex	Ascomycota	Hypocreales	Nectriaceae	31	11	2	17.2803	1.49295	6.5929	2.48469	0.815519
135	KX806662	Fusarium fujikuroi species complex	Ascomycota	Hypocreales	Nectriaceae	4	27	1	17.513	0.0285402	0.158184	0.00641955	0.603926
135	KX806662	Fusarium fujikuroi species complex	Ascomycota	Hypocreales	Nectriaceae	4	27	2	17.0289	0.00317932	0.0709981	0.0354834	0.0630666
135	KX806662	Fusarium fujikuroi species complex	Ascomycota	Hypocreales	Nectriaceae	20	27	1	10.1278	2.54732	11.249	4.23945	1.39146
135	KX806662	Fusarium fujikuroi species complex	Ascomycota	Hypocreales	Nectriaceae	20	27	2	11.227	0.119105	1.30613	0.446817	0.0811455
135	KX806662	Fusarium fujikuroi species complex	Ascomycota	Hypocreales	Nectriaceae	36	27	1	15.1022	0.00941726	0.0272222	0.00504129	0.0159542
135	KX806662	Fusarium fujikuroi species complex	Ascomycota	Hypocreales	Nectriaceae	36	27	2	28.7686	0.00039759	0.0130392	0.000387762	0.0111004
135	KX806662	Fusarium fujikuroi species complex	Ascomycota	Hypocreales	Nectriaceae	9	43	1	21.5392	0.0766704	1.45448	0.0728889	0.191145
135	KX806662	Fusarium fujikuroi species complex	Ascomycota	Hypocreales	Nectriaceae	9	43	2	25.8721	0.0849985	0.998733	0.0430585	0.136165
135	KX806662	Fusarium fujikuroi species complex	Ascomycota	Hypocreales	Nectriaceae	31	43	1	25.3167	0.437005	2.96757	0.552378	0.17375
135	KX806662	Fusarium fujikuroi species complex	Ascomycota	Hypocreales	Nectriaceae	31	43	2	21.935	0.152813	1.02802	0.539356	0.0905907
135	KX806662	Fusarium fujikuroi species complex	Ascomycota	Hypocreales	Nectriaceae	20	50	2	56.5823	0.0724884	0.779254	0.035269	0.30906
135	KX806662	Fusarium fujikuroi species complex	Ascomycota	Hypocreales	Nectriaceae	20	50	1	14.4326	0.203676	1.82891	0.738374	0.0852125
136	KU375681	Sarocladium aff subulatum	Ascomycota	Hypocreales	Incertae sedis	20	4	1	21.2772	0.206114	2.22963	0.096459	0.142457
136	KU375681	Sarocladium aff subulatum	Ascomycota	Hypocreales	Incertae sedis	20	4	2	55.4796	0.0590103	0.567898	0.0581914	0.563476
136	KU375681	Sarocladium aff subulatum	Ascomycota	Hypocreales	Incertae sedis	9	11	1	92.8388	0.167897	1.05969	0.0942833	0.195252
136	KU375681	Sarocladium aff subulatum	Ascomycota	Hypocreales	Incertae sedis	9	11	2	63.97	0.254426	1.73836	0.0877603	0.181184
136	KU375681	Sarocladium aff subulatum	Ascomycota	Hypocreales	Incertae sedis	31	11	1	29.8079	0.549956	2.1161	0.972904	0.117244
136	KU375681	Sarocladium aff subulatum	Ascomycota	Hypocreales	Incertae sedis	31	11	2	35.259	0.398076	1.51841	0.0700394	0.92964
136	KU375681	Sarocladium aff subulatum	Ascomycota	Hypocreales	Incertae sedis	4	27	1	27.8163	0.015892	0.184256	0.00223292	0.743282
136	KU375681	Sarocladium aff subulatum	Ascomycota	Hypocreales	Incertae sedis	4	27	2	46.1328	0.00789696	0.153245	0.0101943	0.114436
136	KU375681	Sarocladium aff subulatum	Ascomycota	Hypocreales	Incertae sedis	20	27	1	30.1622	0.0417562	0.400932	0.0126604	0.131116
136	KU375681	Sarocladium aff subulatum	Ascomycota	Hypocreales	Incertae sedis	20	27	2	11.2963	0.153193	0.803066	0.259332	0.138929
136	KU375681	Sarocladium aff subulatum	Ascomycota	Hypocreales	Incertae sedis	36	27	1	16.1036	3e-05	0.0138743	0.000534507	8.71e-05
136	KU375681	Sarocladium aff subulatum	Ascomycota	Hypocreales	Incertae sedis	36	27	2	19.0078	0.0177386	0.0404918	0.0106983	0.0318892
136	KU375681	Sarocladium aff subulatum	Ascomycota	Hypocreales	Incertae sedis	9	43	1	17.8066	0.148464	1.71506	0.0675713	0.25337
136	KU375681	Sarocladium aff subulatum	Ascomycota	Hypocreales	Incertae sedis	9	43	2	41.5267	0.197955	2.50434	0.371748	2.72736
136	KU375681	Sarocladium aff subulatum	Ascomycota	Hypocreales	Incertae sedis	31	43	1	58.7104	0.0808786	0.564985	0.476989	0.0316987
136	KU375681	Sarocladium aff subulatum	Ascomycota	Hypocreales	Incertae sedis	31	43	2	53.8026	0.288381	1.07976	0.0903295	1.68899
136	KU375681	Sarocladium aff subulatum	Ascomycota	Hypocreales	Incertae sedis	20	50	1	105.926	0.0237075	0.207048	0.0709688	0.0457653
136	KU375681	Sarocladium aff subulatum	Ascomycota	Hypocreales	Incertae sedis	20	50	2	42.9421	0.089258	0.757455	0.0307871	0.586835
137	KR094465	Alternaria/Lewia infectoria	Ascomycota	Pleosporales	Pleosporaceae	20	4	2	15.5054	0.333547	3.64903	0.178173	0.235875
137	KR094465	Alternaria/Lewia infectoria	Ascomycota	Pleosporales	Pleosporaceae	20	4	1	19.7976	0.246283	2.48058	0.13399	0.283248
137	KR094465	Alternaria/Lewia infectoria	Ascomycota	Pleosporales	Pleosporaceae	9	11	1	12.7711	1.09864	7.17322	0.266182	0.539588
137	KR094465	Alternaria/Lewia infectoria	Ascomycota	Pleosporales	Pleosporaceae	9	11	2	15.9019	1.37728	7.80264	0.353412	0.675474
137	KR094465	Alternaria/Lewia infectoria	Ascomycota	Pleosporales	Pleosporaceae	31	11	1	26.1736	2.15654	7.48075	2.84311	3.66576
137	KR094465	Alternaria/Lewia infectoria	Ascomycota	Pleosporales	Pleosporaceae	31	11	2	30.6654	1.33021	5.03863	2.46024	3.59916
137	KR094465	Alternaria/Lewia infectoria	Ascomycota	Pleosporales	Pleosporaceae	4	27	1	9.59233	0.437489	1.30049	0.345134	0.886867
137	KR094465	Alternaria/Lewia infectoria	Ascomycota	Pleosporales	Pleosporaceae	4	27	2	19.8825	0.0082505	0.0756278	0.0154076	0.588572
137	KR094465	Alternaria/Lewia infectoria	Ascomycota	Pleosporales	Pleosporaceae	20	27	1	51.2329	0.45386	2.58376	0.116292	0.612741
137	KR094465	Alternaria/Lewia infectoria	Ascomycota	Pleosporales	Pleosporaceae	20	27	2	10.6724	1.3839	4.81383	0.319063	1.09042
137	KR094465	Alternaria/Lewia infectoria	Ascomycota	Pleosporales	Pleosporaceae	36	27	1	70.1502	0.00441646	0.0200388	0.001119	0.00833559
137	KR094465	Alternaria/Lewia infectoria	Ascomycota	Pleosporales	Pleosporaceae	36	27	2	16.9694	0.0164515	0.0374702	0.0206146	0.0209192
137	KR094465	Alternaria/Lewia infectoria	Ascomycota	Pleosporales	Pleosporaceae	9	43	1	221.995	0.0176542	0.15893	0.0150512	0.066935
137	KR094465	Alternaria/Lewia infectoria	Ascomycota	Pleosporales	Pleosporaceae	9	43	2	10.0909	13.7063	4.45969		7.70191
137	KR094465	Alternaria/Lewia infectoria	Ascomycota	Pleosporales	Pleosporaceae	31	43	1	58.3543	0.206413	0.980862	0.0424161	0.462714
137	KR094465	Alternaria/Lewia infectoria	Ascomycota	Pleosporales	Pleosporaceae	31	43	2	81.61	0.211358	0.760775	0.372615	0.15268
137	KR094465	Alternaria/Lewia infectoria	Ascomycota	Pleosporales	Pleosporaceae	20	50	1	42.5189	0.207931	1.64695	0.466809	0.729447
137	KR094465	Alternaria/Lewia infectoria	Ascomycota	Pleosporales	Pleosporaceae	20	50	2	73.3173	0.053268	0.548544	0.0138441	0.114253
