# Supplementary material for: Phenotypic plasticity of fungal traits in response to moisture and temperature
Source: ISME Commun. 2021 Aug 28;1:43. doi: 10.1038/s43705-021-00045-9 (PMC9723763; doi:10.1038/s43705-021-00045-9)
Supplement: Supplementary file 3 — Table S2 [file 43705_2021_45_MOESM3_ESM.xlsx]

## Sheet: Table S2
Table S2. Phylogenetic signal values (Pagel's λ and Bloomberg's K) and their associated P values (and Bonferroni adjusted P values) for each trait (Fungal biomass, CBH, BG, BX, and NAG) at each temperature and moisture combination (n = 12 for each temperature x moisture combination). Bold indicates P<0.05.
Temperature (℃)	Moisture (%WHC)		Fungal biomass	CBH	BG	BX	NAG
4	27	Pagel's λ	6.6107e-05	6.6107e-05	6.6107e-05	6.6107e-05	6.6107e-05
		P (for Pagel's λ)	1	1	1	1	1
		Adjusted P (for Pagel's λ)	1	1	1	1	1
		Blomberg's K	0.218073	0.0385175	0.0435267	0.0336757	0.0652335
		P (Blomberg's K)	0.29029	0.938939	0.888889	0.916917	0.820821
		Adjusted P (Blomberg's K)	1	1	1	1	1
9	11	Pagel's λ	6.6107e-05	0.0401961	6.6107e-05	6.6107e-05	6.6107e-05
		P (for Pagel's λ)	1	0.886153	1	1	1
		Adjusted P (for Pagel's λ)	1	1	1	1	1
		Blomberg's K	0.215521	0.0871602	0.104244	0.0881327	0.08521
		P (Blomberg's K)	0.466467	0.792793	0.647648	0.80981	0.80981
		Adjusted P (Blomberg's K)	1	1	1	1	1
9	43	Pagel's λ	6.6107e-05	6.6107e-05	0.738043	0.99675	6.6107e-05
		P (for Pagel's λ)	1	1	0.223563	0.00237224	1
		Adjusted P (for Pagel's λ)	1	1	1	0.9	1
		Blomberg's K	0.329195	0.334231	0.207465	0.949785	0.208219
		P (Blomberg's K)	0.323323	0.454454	0.46046	0.164164	0.458458
		Adjusted P (Blomberg's K)	1	1	1	1	1
20	4	Pagel's λ	5.14428e-05	6.6107e-05	6.6107e-05	6.6107e-05	6.6107e-05
		P (for Pagel's λ)	1	1	1	1	1
		Adjusted P (for Pagel's λ)	1	1	1	1	1
		Blomberg's K	0.108102	0.0422035	0.0280501	0.040546	0.0510835
		P (Blomberg's K)	0.663664	0.90991	0.950951	0.91992	0.828829
		Adjusted P (Blomberg's K)	1	1	1	1	1
20	27	Pagel's λ	6.6107e-05	0.262623	0.116311	6.6107e-05	6.6107e-05
		P (for Pagel's λ)	1	0.501458	0.752631	1	1
		Adjusted P (for Pagel's λ)	1	1	1	1	1
		Blomberg's K	0.374466	0.223179	0.206749	0.0352863	0.298286
		P (Blomberg's K)	0.224224	0.25025	0.311311	0.905906	0.204204
		Adjusted P (Blomberg's K)	1	1	1	1	1
20	50	Pagel's λ	6.6107e-05	0.92911	0.598903	6.6107e-05	0.0803491
		P (for Pagel's λ)	1	0.075015	0.250165	1	0.804342
		Adjusted P (for Pagel's λ)	1	1	1	1	1
		Blomberg's K	0.274424	0.74888	0.3971	0.276167	0.156299
		P (Blomberg's K)	0.319319	0.00800801	0.151151	0.415415	0.532532
		Adjusted P (Blomberg's K)	1	0.36	1	1	1
31	43	Pagel's λ	0.491012	6.6107e-05	6.6107e-05	6.6107e-05	6.6107e-05
		P (for Pagel's λ)	0.345978	1	1	1	1
		Adjusted P (for Pagel's λ)	1	1	1	1	1
		Blomberg's K	0.216347	0.0698435	0.138217	0.0435202	0.12646
		P (Blomberg's K)	0.27027	0.80981	0.643644	0.923924	0.634635
		Adjusted P (Blomberg's K)	1	1	1	1	1
31	11	Pagel's λ	6.6107e-05	6.6107e-05	6.6107e-05	0.0788451	0.236548
		P (for Pagel's λ)	1	1	1	0.81933	0.490717
		Adjusted P (for Pagel's λ)	1	1	1	1	1
		Blomberg's K	0.373636	0.374471	0.178874	0.128924	0.330793
		P (Blomberg's K)	0.193193	0.109109	0.39039	0.637638	0.225225
		Adjusted P (Blomberg's K)	1	1	1	1	1
36	27	Pagel's λ	0.299666	0.964412	0.999934	0.999934	0.999934
		P (for Pagel's λ)	0.606106	0.00770974	0.000927316	0.00180144	0.00104702
		Adjusted P (for Pagel's λ)	1	0.36	0.045	0.09	0.045
		Blomberg's K	0.25018	1.17206	1.40467	1.26893	1.1918
		P (Blomberg's K)	0.277277	0.004004	0.005005	0.011011	0.032032
		Adjusted P (Blomberg's K)	1	0.18	0.225	0.495	1
