# Supplementary material for: Phenotypic plasticity of fungal traits in response to moisture and temperature
Source: ISME Commun. 2021 Aug 28;1:43. doi: 10.1038/s43705-021-00045-9 (PMC9723763; doi:10.1038/s43705-021-00045-9)
Supplement: Supplementary file 4 — Table S3 [file 43705_2021_45_MOESM4_ESM.xlsx]

## Sheet: Table S3
Table S3. ANOVA results to determine appropriate model fit (first-order (FO), two-way interaction (TWI), and pure-quadratic (PQ)) for each isolate's response surface for CBH, BG, BX, NAG, and fungal biomass (n = 270). Bold indicates P<0.05.
		CBH		BG		BX		NAG		Fungal biomass
	df	F	P	F	P	F	P	F	P	F	P
Isolate	15	20.9163	<0.0001	1.4614	0.123944	33.2643	<0.0001	11.546	<0.0001	418.015	<0.0001
Isolate:FO(Temperature, Moisture)	30	1.2885	0.1587	2.4454	0.0001574	0.9878	0.490996	1.8501	0.007608	2.0601	0.002035
Isolate:TWI(Temperature, Moisture)	15	0.49	0.9436	0.6131	0.861878	1.0009	0.456259	0.4943	0.941389	0.6731	0.808705
Isolate:PQ(Temperature, Moisture)	30	3.4358	1.559e-07	4.031	2.399e-09	2.2047	0.0008033	1.564	0.040018	1.3229	0.135679
