# Supplementary material for: Phenotypic plasticity of fungal traits in response to moisture and temperature
Source: ISME Commun. 2021 Aug 28;1:43. doi: 10.1038/s43705-021-00045-9 (PMC9723763; doi:10.1038/s43705-021-00045-9)
Supplement: Supplementary file 5 — Table S4 [file 43705_2021_45_MOESM5_ESM.xlsx]

## Sheet: Table S4
Table S4. ANOVA results indicating the effect of isolate type, temperature, and moisture across all isolates (n = 270). Bold indicates P<0.05.
		CBH		BG		BX		NAG		Fungal biomass
	df	F	P	F	P	F	P	F	P	F	P
Isolate	14	1.2921	0.21411	1.0527	0.40278	1.2072	0.2719	2.0778	0.01419	8.0145	1.359e-13
Temperature	1	0.684	0.40915	3.4149	0.000316	0.8677	0.3527	3.7772	2.133e-06	7.9187	0.005357
Moisture	1	5.0471	0.02571	8.1917	0.004634	1.2374	0.2673	0.0011	0.97309	3.1911	0.075485
