# Supplementary material for: Phenotypic plasticity of fungal traits in response to moisture and temperature
Source: ISME Commun. 2021 Aug 28;1:43. doi: 10.1038/s43705-021-00045-9 (PMC9723763; doi:10.1038/s43705-021-00045-9)
Supplement: Supplementary file 6 — Table S5 [file 43705_2021_45_MOESM6_ESM.xlsx]

## Sheet: Table S5
Table S5. Differences between each pair of points along the response surface for cellobiohydrolase. These data were used to plot Figure S7.
Temperature (℃)	Moisture (%WHC)	Isolate X - Isolate Y	Difference between points
4	0.04	25 - 27	-3.0371
5	0.04	25 - 27	-2.71043
6	0.04	25 - 27	-2.40155
7	0.04	25 - 27	-2.11047
8	0.04	25 - 27	-1.83718
9	0.04	25 - 27	-1.58169
10	0.04	25 - 27	-1.344
11	0.04	25 - 27	-1.1241
12	0.04	25 - 27	-0.921991
13	0.04	25 - 27	-0.737681
14	0.04	25 - 27	-0.571167
15	0.04	25 - 27	-0.422448
16	0.04	25 - 27	-0.291524
17	0.04	25 - 27	-0.178395
18	0.04	25 - 27	-0.0830619
19	0.04	25 - 27	-0.00552381
20	0.04	25 - 27	0.054219
21	0.04	25 - 27	0.0961665
22	0.04	25 - 27	0.120319
23	0.04	25 - 27	0.126676
24	0.04	25 - 27	0.115237
25	0.04	25 - 27	0.0860039
26	0.04	25 - 27	0.038975
27	0.04	25 - 27	-0.0258491
28	0.04	25 - 27	-0.108468
29	0.04	25 - 27	-0.208883
30	0.04	25 - 27	-0.327093
31	0.04	25 - 27	-0.463098
32	0.04	25 - 27	-0.616899
33	0.04	25 - 27	-0.788494
34	0.04	25 - 27	-0.977886
35	0.04	25 - 27	-1.18507
36	0.04	25 - 27	-1.41005
4	0.09	25 - 27	-3.03809
5	0.09	25 - 27	-2.71142
6	0.09	25 - 27	-2.40255
7	0.09	25 - 27	-2.11146
8	0.09	25 - 27	-1.83818
9	0.09	25 - 27	-1.58269
10	0.09	25 - 27	-1.34499
11	0.09	25 - 27	-1.12509
12	0.09	25 - 27	-0.922987
13	0.09	25 - 27	-0.738677
14	0.09	25 - 27	-0.572163
15	0.09	25 - 27	-0.423444
16	0.09	25 - 27	-0.29252
17	0.09	25 - 27	-0.179391
18	0.09	25 - 27	-0.084058
19	0.09	25 - 27	-0.00651998
20	0.09	25 - 27	0.0532228
21	0.09	25 - 27	0.0951703
22	0.09	25 - 27	0.119323
23	0.09	25 - 27	0.12568
24	0.09	25 - 27	0.114241
25	0.09	25 - 27	0.0850077
26	0.09	25 - 27	0.0379788
27	0.09	25 - 27	-0.0268453
28	0.09	25 - 27	-0.109465
29	0.09	25 - 27	-0.209879
30	0.09	25 - 27	-0.328089
31	0.09	25 - 27	-0.464094
32	0.09	25 - 27	-0.617895
33	0.09	25 - 27	-0.789491
34	0.09	25 - 27	-0.978882
35	0.09	25 - 27	-1.18607
36	0.09	25 - 27	-1.41105
4	0.14	25 - 27	-3.03908
5	0.14	25 - 27	-2.71241
6	0.14	25 - 27	-2.40353
7	0.14	25 - 27	-2.11245
8	0.14	25 - 27	-1.83917
9	0.14	25 - 27	-1.58368
10	0.14	25 - 27	-1.34598
11	0.14	25 - 27	-1.12608
12	0.14	25 - 27	-0.923975
13	0.14	25 - 27	-0.739665
14	0.14	25 - 27	-0.573151
15	0.14	25 - 27	-0.424432
16	0.14	25 - 27	-0.293508
17	0.14	25 - 27	-0.180379
18	0.14	25 - 27	-0.0850457
19	0.14	25 - 27	-0.00750768
20	0.14	25 - 27	0.0522351
21	0.14	25 - 27	0.0941826
22	0.14	25 - 27	0.118335
23	0.14	25 - 27	0.124692
24	0.14	25 - 27	0.113254
25	0.14	25 - 27	0.08402
26	0.14	25 - 27	0.0369911
27	0.14	25 - 27	-0.027833
28	0.14	25 - 27	-0.110452
29	0.14	25 - 27	-0.210867
30	0.14	25 - 27	-0.329077
31	0.14	25 - 27	-0.465082
32	0.14	25 - 27	-0.618883
33	0.14	25 - 27	-0.790478
34	0.14	25 - 27	-0.979869
35	0.14	25 - 27	-1.18706
36	0.14	25 - 27	-1.41204
4	0.19	25 - 27	-3.04006
5	0.19	25 - 27	-2.71339
6	0.19	25 - 27	-2.40451
7	0.19	25 - 27	-2.11343
8	0.19	25 - 27	-1.84015
9	0.19	25 - 27	-1.58465
10	0.19	25 - 27	-1.34696
11	0.19	25 - 27	-1.12706
12	0.19	25 - 27	-0.924954
13	0.19	25 - 27	-0.740644
14	0.19	25 - 27	-0.57413
15	0.19	25 - 27	-0.425411
16	0.19	25 - 27	-0.294487
17	0.19	25 - 27	-0.181358
18	0.19	25 - 27	-0.086025
19	0.19	25 - 27	-0.00848692
20	0.19	25 - 27	0.0512559
21	0.19	25 - 27	0.0932034
22	0.19	25 - 27	0.117356
23	0.19	25 - 27	0.123713
24	0.19	25 - 27	0.112274
25	0.19	25 - 27	0.0830408
26	0.19	25 - 27	0.0360119
27	0.19	25 - 27	-0.0288122
28	0.19	25 - 27	-0.111432
29	0.19	25 - 27	-0.211846
30	0.19	25 - 27	-0.330056
31	0.19	25 - 27	-0.466061
32	0.19	25 - 27	-0.619862
33	0.19	25 - 27	-0.791458
34	0.19	25 - 27	-0.980849
35	0.19	25 - 27	-1.18803
36	0.19	25 - 27	-1.41302
4	0.24	25 - 27	-3.04103
5	0.24	25 - 27	-2.71436
6	0.24	25 - 27	-2.40548
7	0.24	25 - 27	-2.1144
8	0.24	25 - 27	-1.84112
9	0.24	25 - 27	-1.58563
10	0.24	25 - 27	-1.34793
11	0.24	25 - 27	-1.12803
12	0.24	25 - 27	-0.925925
13	0.24	25 - 27	-0.741615
14	0.24	25 - 27	-0.575101
15	0.24	25 - 27	-0.426382
16	0.24	25 - 27	-0.295458
17	0.24	25 - 27	-0.182329
18	0.24	25 - 27	-0.0869957
19	0.24	25 - 27	-0.00945768
20	0.24	25 - 27	0.0502851
21	0.24	25 - 27	0.0922326
22	0.24	25 - 27	0.116385
23	0.24	25 - 27	0.122742
24	0.24	25 - 27	0.111304
25	0.24	25 - 27	0.08207
26	0.24	25 - 27	0.0350411
27	0.24	25 - 27	-0.029783
28	0.24	25 - 27	-0.112402
29	0.24	25 - 27	-0.212817
30	0.24	25 - 27	-0.331027
31	0.24	25 - 27	-0.467032
32	0.24	25 - 27	-0.620833
33	0.24	25 - 27	-0.792428
34	0.24	25 - 27	-0.981819
35	0.24	25 - 27	-1.18901
36	0.24	25 - 27	-1.41399
4	0.29	25 - 27	-3.04199
5	0.29	25 - 27	-2.71532
6	0.29	25 - 27	-2.40645
7	0.29	25 - 27	-2.11536
8	0.29	25 - 27	-1.84208
9	0.29	25 - 27	-1.58659
10	0.29	25 - 27	-1.34889
11	0.29	25 - 27	-1.12899
12	0.29	25 - 27	-0.926887
13	0.29	25 - 27	-0.742577
14	0.29	25 - 27	-0.576063
15	0.29	25 - 27	-0.427344
16	0.29	25 - 27	-0.29642
17	0.29	25 - 27	-0.183291
18	0.29	25 - 27	-0.087958
19	0.29	25 - 27	-0.01042
20	0.29	25 - 27	0.0493228
21	0.29	25 - 27	0.0912703
22	0.29	25 - 27	0.115423
23	0.29	25 - 27	0.12178
24	0.29	25 - 27	0.110341
25	0.29	25 - 27	0.0811077
26	0.29	25 - 27	0.0340789
27	0.29	25 - 27	-0.0307453
28	0.29	25 - 27	-0.113365
29	0.29	25 - 27	-0.213779
30	0.29	25 - 27	-0.331989
31	0.29	25 - 27	-0.467994
32	0.29	25 - 27	-0.621795
33	0.29	25 - 27	-0.793391
34	0.29	25 - 27	-0.982782
35	0.29	25 - 27	-1.18997
36	0.29	25 - 27	-1.41495
4	0.34	25 - 27	-3.04295
5	0.34	25 - 27	-2.71628
6	0.34	25 - 27	-2.4074
7	0.34	25 - 27	-2.11632
8	0.34	25 - 27	-1.84303
9	0.34	25 - 27	-1.58754
10	0.34	25 - 27	-1.34985
11	0.34	25 - 27	-1.12995
12	0.34	25 - 27	-0.927841
13	0.34	25 - 27	-0.743531
14	0.34	25 - 27	-0.577017
15	0.34	25 - 27	-0.428298
16	0.34	25 - 27	-0.297374
17	0.34	25 - 27	-0.184245
18	0.34	25 - 27	-0.0889119
19	0.34	25 - 27	-0.0113738
20	0.34	25 - 27	0.048369
21	0.34	25 - 27	0.0903165
22	0.34	25 - 27	0.114469
23	0.34	25 - 27	0.120826
24	0.34	25 - 27	0.109387
25	0.34	25 - 27	0.0801539
26	0.34	25 - 27	0.033125
27	0.34	25 - 27	-0.0316991
28	0.34	25 - 27	-0.114318
29	0.34	25 - 27	-0.214733
30	0.34	25 - 27	-0.332943
31	0.34	25 - 27	-0.468948
32	0.34	25 - 27	-0.622749
33	0.34	25 - 27	-0.794344
34	0.34	25 - 27	-0.983735
35	0.34	25 - 27	-1.19092
36	0.34	25 - 27	-1.4159
4	0.39	25 - 27	-3.04389
5	0.39	25 - 27	-2.71722
6	0.39	25 - 27	-2.40835
7	0.39	25 - 27	-2.11726
8	0.39	25 - 27	-1.84398
9	0.39	25 - 27	-1.58849
10	0.39	25 - 27	-1.35079
11	0.39	25 - 27	-1.13089
12	0.39	25 - 27	-0.928786
13	0.39	25 - 27	-0.744477
14	0.39	25 - 27	-0.577962
15	0.39	25 - 27	-0.429243
16	0.39	25 - 27	-0.298319
17	0.39	25 - 27	-0.185191
18	0.39	25 - 27	-0.0898572
19	0.39	25 - 27	-0.0123192
20	0.39	25 - 27	0.0474236
21	0.39	25 - 27	0.0893712
22	0.39	25 - 27	0.113523
23	0.39	25 - 27	0.11988
24	0.39	25 - 27	0.108442
25	0.39	25 - 27	0.0792085
26	0.39	25 - 27	0.0321797
27	0.39	25 - 27	-0.0326444
28	0.39	25 - 27	-0.115264
29	0.39	25 - 27	-0.215678
30	0.39	25 - 27	-0.333888
31	0.39	25 - 27	-0.469894
32	0.39	25 - 27	-0.623694
33	0.39	25 - 27	-0.79529
34	0.39	25 - 27	-0.984681
35	0.39	25 - 27	-1.19187
36	0.39	25 - 27	-1.41685
4	0.44	25 - 27	-3.04483
5	0.44	25 - 27	-2.71816
6	0.44	25 - 27	-2.40928
7	0.44	25 - 27	-2.1182
8	0.44	25 - 27	-1.84491
9	0.44	25 - 27	-1.58942
10	0.44	25 - 27	-1.35173
11	0.44	25 - 27	-1.13183
12	0.44	25 - 27	-0.929723
13	0.44	25 - 27	-0.745413
14	0.44	25 - 27	-0.578899
15	0.44	25 - 27	-0.43018
16	0.44	25 - 27	-0.299256
17	0.44	25 - 27	-0.186127
18	0.44	25 - 27	-0.0907941
19	0.44	25 - 27	-0.013256
20	0.44	25 - 27	0.0464868
21	0.44	25 - 27	0.0884343
22	0.44	25 - 27	0.112587
23	0.44	25 - 27	0.118943
24	0.44	25 - 27	0.107505
25	0.44	25 - 27	0.0782716
26	0.44	25 - 27	0.0312428
27	0.44	25 - 27	-0.0335813
28	0.44	25 - 27	-0.116201
29	0.44	25 - 27	-0.216615
30	0.44	25 - 27	-0.334825
31	0.44	25 - 27	-0.47083
32	0.44	25 - 27	-0.624631
33	0.44	25 - 27	-0.796227
34	0.44	25 - 27	-0.985618
35	0.44	25 - 27	-1.1928
36	0.44	25 - 27	-1.41779
4	0.49	25 - 27	-3.04576
5	0.49	25 - 27	-2.71909
6	0.49	25 - 27	-2.41021
7	0.49	25 - 27	-2.11913
8	0.49	25 - 27	-1.84584
9	0.49	25 - 27	-1.59035
10	0.49	25 - 27	-1.35266
11	0.49	25 - 27	-1.13276
12	0.49	25 - 27	-0.930652
13	0.49	25 - 27	-0.746342
14	0.49	25 - 27	-0.579827
15	0.49	25 - 27	-0.431108
16	0.49	25 - 27	-0.300184
17	0.49	25 - 27	-0.187056
18	0.49	25 - 27	-0.0917225
19	0.49	25 - 27	-0.0141845
20	0.49	25 - 27	0.0455583
21	0.49	25 - 27	0.0875059
22	0.49	25 - 27	0.111658
23	0.49	25 - 27	0.118015
24	0.49	25 - 27	0.106577
25	0.49	25 - 27	0.0773432
26	0.49	25 - 27	0.0303144
27	0.49	25 - 27	-0.0345097
28	0.49	25 - 27	-0.117129
29	0.49	25 - 27	-0.217544
30	0.49	25 - 27	-0.335754
31	0.49	25 - 27	-0.471759
32	0.49	25 - 27	-0.625559
33	0.49	25 - 27	-0.797155
34	0.49	25 - 27	-0.986546
35	0.49	25 - 27	-1.19373
36	0.49	25 - 27	-1.41871
4	0.04	25 - 38	0.279429
5	0.04	25 - 38	0.360281
6	0.04	25 - 38	0.433864
7	0.04	25 - 38	0.500179
8	0.04	25 - 38	0.559224
9	0.04	25 - 38	0.611001
10	0.04	25 - 38	0.655508
11	0.04	25 - 38	0.692747
12	0.04	25 - 38	0.722717
13	0.04	25 - 38	0.745417
14	0.04	25 - 38	0.760849
15	0.04	25 - 38	0.769012
16	0.04	25 - 38	0.769906
17	0.04	25 - 38	0.763531
18	0.04	25 - 38	0.749887
19	0.04	25 - 38	0.728975
20	0.04	25 - 38	0.700793
21	0.04	25 - 38	0.665342
22	0.04	25 - 38	0.622623
23	0.04	25 - 38	0.572634
24	0.04	25 - 38	0.515377
25	0.04	25 - 38	0.450851
26	0.04	25 - 38	0.379055
27	0.04	25 - 38	0.299991
28	0.04	25 - 38	0.213658
29	0.04	25 - 38	0.120056
30	0.04	25 - 38	0.0191849
31	0.04	25 - 38	-0.0889551
32	0.04	25 - 38	-0.204364
33	0.04	25 - 38	-0.327042
34	0.04	25 - 38	-0.456988
35	0.04	25 - 38	-0.594204
36	0.04	25 - 38	-0.738689
4	0.09	25 - 38	0.275612
5	0.09	25 - 38	0.356464
6	0.09	25 - 38	0.430048
7	0.09	25 - 38	0.496362
8	0.09	25 - 38	0.555407
9	0.09	25 - 38	0.607184
10	0.09	25 - 38	0.651691
11	0.09	25 - 38	0.68893
12	0.09	25 - 38	0.7189
13	0.09	25 - 38	0.741601
14	0.09	25 - 38	0.757033
15	0.09	25 - 38	0.765195
16	0.09	25 - 38	0.766089
17	0.09	25 - 38	0.759715
18	0.09	25 - 38	0.746071
19	0.09	25 - 38	0.725158
20	0.09	25 - 38	0.696976
21	0.09	25 - 38	0.661526
22	0.09	25 - 38	0.618806
23	0.09	25 - 38	0.568818
24	0.09	25 - 38	0.51156
25	0.09	25 - 38	0.447034
26	0.09	25 - 38	0.375239
27	0.09	25 - 38	0.296174
28	0.09	25 - 38	0.209841
29	0.09	25 - 38	0.116239
30	0.09	25 - 38	0.0153682
31	0.09	25 - 38	-0.0927717
32	0.09	25 - 38	-0.208181
33	0.09	25 - 38	-0.330858
34	0.09	25 - 38	-0.460805
35	0.09	25 - 38	-0.598021
36	0.09	25 - 38	-0.742505
4	0.14	25 - 38	0.271801
5	0.14	25 - 38	0.352653
6	0.14	25 - 38	0.426236
7	0.14	25 - 38	0.492551
8	0.14	25 - 38	0.551596
9	0.14	25 - 38	0.603373
10	0.14	25 - 38	0.64788
11	0.14	25 - 38	0.685119
12	0.14	25 - 38	0.715089
13	0.14	25 - 38	0.737789
14	0.14	25 - 38	0.753221
15	0.14	25 - 38	0.761384
16	0.14	25 - 38	0.762278
17	0.14	25 - 38	0.755903
18	0.14	25 - 38	0.74226
19	0.14	25 - 38	0.721347
20	0.14	25 - 38	0.693165
21	0.14	25 - 38	0.657714
22	0.14	25 - 38	0.614995
23	0.14	25 - 38	0.565006
24	0.14	25 - 38	0.507749
25	0.14	25 - 38	0.443223
26	0.14	25 - 38	0.371427
27	0.14	25 - 38	0.292363
28	0.14	25 - 38	0.20603
29	0.14	25 - 38	0.112428
30	0.14	25 - 38	0.0115569
31	0.14	25 - 38	-0.096583
32	0.14	25 - 38	-0.211992
33	0.14	25 - 38	-0.33467
34	0.14	25 - 38	-0.464616
35	0.14	25 - 38	-0.601832
36	0.14	25 - 38	-0.746316
4	0.19	25 - 38	0.267995
5	0.19	25 - 38	0.348847
6	0.19	25 - 38	0.42243
7	0.19	25 - 38	0.488745
8	0.19	25 - 38	0.54779
9	0.19	25 - 38	0.599567
10	0.19	25 - 38	0.644074
11	0.19	25 - 38	0.681313
12	0.19	25 - 38	0.711283
13	0.19	25 - 38	0.733984
14	0.19	25 - 38	0.749415
15	0.19	25 - 38	0.757578
16	0.19	25 - 38	0.758472
17	0.19	25 - 38	0.752098
18	0.19	25 - 38	0.738454
19	0.19	25 - 38	0.717541
20	0.19	25 - 38	0.689359
21	0.19	25 - 38	0.653909
22	0.19	25 - 38	0.611189
23	0.19	25 - 38	0.561201
24	0.19	25 - 38	0.503943
25	0.19	25 - 38	0.439417
26	0.19	25 - 38	0.367622
27	0.19	25 - 38	0.288557
28	0.19	25 - 38	0.202224
29	0.19	25 - 38	0.108622
30	0.19	25 - 38	0.00775113
31	0.19	25 - 38	-0.100389
32	0.19	25 - 38	-0.215798
33	0.19	25 - 38	-0.338475
34	0.19	25 - 38	-0.468422
35	0.19	25 - 38	-0.605638
36	0.19	25 - 38	-0.750122
4	0.24	25 - 38	0.264195
5	0.24	25 - 38	0.345047
6	0.24	25 - 38	0.41863
7	0.24	25 - 38	0.484944
8	0.24	25 - 38	0.54399
9	0.24	25 - 38	0.595766
10	0.24	25 - 38	0.640274
11	0.24	25 - 38	0.677513
12	0.24	25 - 38	0.707482
13	0.24	25 - 38	0.730183
14	0.24	25 - 38	0.745615
15	0.24	25 - 38	0.753778
16	0.24	25 - 38	0.754672
17	0.24	25 - 38	0.748297
18	0.24	25 - 38	0.734653
19	0.24	25 - 38	0.713741
20	0.24	25 - 38	0.685559
21	0.24	25 - 38	0.650108
22	0.24	25 - 38	0.607389
23	0.24	25 - 38	0.5574
24	0.24	25 - 38	0.500143
25	0.24	25 - 38	0.435616
26	0.24	25 - 38	0.363821
27	0.24	25 - 38	0.284757
28	0.24	25 - 38	0.198424
29	0.24	25 - 38	0.104822
30	0.24	25 - 38	0.00395074
31	0.24	25 - 38	-0.104189
32	0.24	25 - 38	-0.219598
33	0.24	25 - 38	-0.342276
34	0.24	25 - 38	-0.472223
35	0.24	25 - 38	-0.609438
36	0.24	25 - 38	-0.753923
4	0.29	25 - 38	0.2604
5	0.29	25 - 38	0.341252
6	0.29	25 - 38	0.414835
7	0.29	25 - 38	0.481149
8	0.29	25 - 38	0.540195
9	0.29	25 - 38	0.591971
10	0.29	25 - 38	0.636479
11	0.29	25 - 38	0.673718
12	0.29	25 - 38	0.703687
13	0.29	25 - 38	0.726388
14	0.29	25 - 38	0.74182
15	0.29	25 - 38	0.749983
16	0.29	25 - 38	0.750877
17	0.29	25 - 38	0.744502
18	0.29	25 - 38	0.730858
19	0.29	25 - 38	0.709946
20	0.29	25 - 38	0.681764
21	0.29	25 - 38	0.646313
22	0.29	25 - 38	0.603594
23	0.29	25 - 38	0.553605
24	0.29	25 - 38	0.496348
25	0.29	25 - 38	0.431821
26	0.29	25 - 38	0.360026
27	0.29	25 - 38	0.280962
28	0.29	25 - 38	0.194629
29	0.29	25 - 38	0.101027
30	0.29	25 - 38	0.000155778
31	0.29	25 - 38	-0.107984
32	0.29	25 - 38	-0.223393
33	0.29	25 - 38	-0.346071
34	0.29	25 - 38	-0.476017
35	0.29	25 - 38	-0.613233
36	0.29	25 - 38	-0.757718
4	0.34	25 - 38	0.25661
5	0.34	25 - 38	0.337462
6	0.34	25 - 38	0.411046
7	0.34	25 - 38	0.47736
8	0.34	25 - 38	0.536405
9	0.34	25 - 38	0.588182
10	0.34	25 - 38	0.63269
11	0.34	25 - 38	0.669928
12	0.34	25 - 38	0.699898
13	0.34	25 - 38	0.722599
14	0.34	25 - 38	0.738031
15	0.34	25 - 38	0.746194
16	0.34	25 - 38	0.747088
17	0.34	25 - 38	0.740713
18	0.34	25 - 38	0.727069
19	0.34	25 - 38	0.706156
20	0.34	25 - 38	0.677974
21	0.34	25 - 38	0.642524
22	0.34	25 - 38	0.599804
23	0.34	25 - 38	0.549816
24	0.34	25 - 38	0.492558
25	0.34	25 - 38	0.428032
26	0.34	25 - 38	0.356237
27	0.34	25 - 38	0.277172
28	0.34	25 - 38	0.190839
29	0.34	25 - 38	0.0972372
30	0.34	25 - 38	-0.00363376
31	0.34	25 - 38	-0.111774
32	0.34	25 - 38	-0.227183
33	0.34	25 - 38	-0.34986
34	0.34	25 - 38	-0.479807
35	0.34	25 - 38	-0.617023
36	0.34	25 - 38	-0.761507
4	0.39	25 - 38	0.252826
5	0.39	25 - 38	0.333678
6	0.39	25 - 38	0.407261
7	0.39	25 - 38	0.473576
8	0.39	25 - 38	0.532621
9	0.39	25 - 38	0.584398
10	0.39	25 - 38	0.628905
11	0.39	25 - 38	0.666144
12	0.39	25 - 38	0.696114
13	0.39	25 - 38	0.718815
14	0.39	25 - 38	0.734246
15	0.39	25 - 38	0.742409
16	0.39	25 - 38	0.743303
17	0.39	25 - 38	0.736929
18	0.39	25 - 38	0.723285
19	0.39	25 - 38	0.702372
20	0.39	25 - 38	0.67419
21	0.39	25 - 38	0.63874
22	0.39	25 - 38	0.59602
23	0.39	25 - 38	0.546032
24	0.39	25 - 38	0.488774
25	0.39	25 - 38	0.424248
26	0.39	25 - 38	0.352453
27	0.39	25 - 38	0.273388
28	0.39	25 - 38	0.187055
29	0.39	25 - 38	0.0934531
30	0.39	25 - 38	-0.00741787
31	0.39	25 - 38	-0.115558
32	0.39	25 - 38	-0.230967
33	0.39	25 - 38	-0.353644
34	0.39	25 - 38	-0.483591
35	0.39	25 - 38	-0.620807
36	0.39	25 - 38	-0.765291
4	0.44	25 - 38	0.249047
5	0.44	25 - 38	0.329899
6	0.44	25 - 38	0.403483
7	0.44	25 - 38	0.469797
8	0.44	25 - 38	0.528843
9	0.44	25 - 38	0.580619
10	0.44	25 - 38	0.625127
11	0.44	25 - 38	0.662365
12	0.44	25 - 38	0.692335
13	0.44	25 - 38	0.715036
14	0.44	25 - 38	0.730468
15	0.44	25 - 38	0.738631
16	0.44	25 - 38	0.739525
17	0.44	25 - 38	0.73315
18	0.44	25 - 38	0.719506
19	0.44	25 - 38	0.698593
20	0.44	25 - 38	0.670412
21	0.44	25 - 38	0.634961
22	0.44	25 - 38	0.592241
23	0.44	25 - 38	0.542253
24	0.44	25 - 38	0.484995
25	0.44	25 - 38	0.420469
26	0.44	25 - 38	0.348674
27	0.44	25 - 38	0.26961
28	0.44	25 - 38	0.183276
29	0.44	25 - 38	0.0896744
30	0.44	25 - 38	-0.0111966
31	0.44	25 - 38	-0.119336
32	0.44	25 - 38	-0.234745
33	0.44	25 - 38	-0.357423
34	0.44	25 - 38	-0.48737
35	0.44	25 - 38	-0.624585
36	0.44	25 - 38	-0.76907
4	0.49	25 - 38	0.245274
5	0.49	25 - 38	0.326126
6	0.49	25 - 38	0.39971
7	0.49	25 - 38	0.466024
8	0.49	25 - 38	0.525069
9	0.49	25 - 38	0.576846
10	0.49	25 - 38	0.621353
11	0.49	25 - 38	0.658592
12	0.49	25 - 38	0.688562
13	0.49	25 - 38	0.711263
14	0.49	25 - 38	0.726695
15	0.49	25 - 38	0.734857
16	0.49	25 - 38	0.735751
17	0.49	25 - 38	0.729377
18	0.49	25 - 38	0.715733
19	0.49	25 - 38	0.69482
20	0.49	25 - 38	0.666638
21	0.49	25 - 38	0.631188
22	0.49	25 - 38	0.588468
23	0.49	25 - 38	0.53848
24	0.49	25 - 38	0.481222
25	0.49	25 - 38	0.416696
26	0.49	25 - 38	0.344901
27	0.49	25 - 38	0.265836
28	0.49	25 - 38	0.179503
29	0.49	25 - 38	0.0859012
30	0.49	25 - 38	-0.0149698
31	0.49	25 - 38	-0.12311
32	0.49	25 - 38	-0.238519
33	0.49	25 - 38	-0.361196
34	0.49	25 - 38	-0.491143
35	0.49	25 - 38	-0.628359
36	0.49	25 - 38	-0.772843
4	0.04	25 - 49	-3.38996
5	0.04	25 - 49	-3.00907
6	0.04	25 - 49	-2.65161
7	0.04	25 - 49	-2.31757
8	0.04	25 - 49	-2.00696
9	0.04	25 - 49	-1.71978
10	0.04	25 - 49	-1.45601
11	0.04	25 - 49	-1.21567
12	0.04	25 - 49	-0.99876
13	0.04	25 - 49	-0.805271
14	0.04	25 - 49	-0.635206
15	0.04	25 - 49	-0.488565
16	0.04	25 - 49	-0.365349
17	0.04	25 - 49	-0.265557
18	0.04	25 - 49	-0.18919
19	0.04	25 - 49	-0.136246
20	0.04	25 - 49	-0.106728
21	0.04	25 - 49	-0.100633
22	0.04	25 - 49	-0.117964
23	0.04	25 - 49	-0.158718
24	0.04	25 - 49	-0.222897
25	0.04	25 - 49	-0.3105
26	0.04	25 - 49	-0.421528
27	0.04	25 - 49	-0.55598
28	0.04	25 - 49	-0.713857
29	0.04	25 - 49	-0.895158
30	0.04	25 - 49	-1.09988
31	0.04	25 - 49	-1.32803
32	0.04	25 - 49	-1.57961
33	0.04	25 - 49	-1.85461
34	0.04	25 - 49	-2.15303
35	0.04	25 - 49	-2.47488
36	0.04	25 - 49	-2.82015
4	0.09	25 - 49	-3.39153
5	0.09	25 - 49	-3.01064
6	0.09	25 - 49	-2.65318
7	0.09	25 - 49	-2.31914
8	0.09	25 - 49	-2.00853
9	0.09	25 - 49	-1.72135
10	0.09	25 - 49	-1.45758
11	0.09	25 - 49	-1.21724
12	0.09	25 - 49	-1.00033
13	0.09	25 - 49	-0.806841
14	0.09	25 - 49	-0.636776
15	0.09	25 - 49	-0.490135
16	0.09	25 - 49	-0.366919
17	0.09	25 - 49	-0.267127
18	0.09	25 - 49	-0.19076
19	0.09	25 - 49	-0.137817
20	0.09	25 - 49	-0.108298
21	0.09	25 - 49	-0.102204
22	0.09	25 - 49	-0.119534
23	0.09	25 - 49	-0.160288
24	0.09	25 - 49	-0.224467
25	0.09	25 - 49	-0.31207
26	0.09	25 - 49	-0.423098
27	0.09	25 - 49	-0.55755
28	0.09	25 - 49	-0.715427
29	0.09	25 - 49	-0.896728
30	0.09	25 - 49	-1.10145
31	0.09	25 - 49	-1.3296
32	0.09	25 - 49	-1.58118
33	0.09	25 - 49	-1.85618
34	0.09	25 - 49	-2.1546
35	0.09	25 - 49	-2.47645
36	0.09	25 - 49	-2.82172
4	0.14	25 - 49	-3.39309
5	0.14	25 - 49	-3.01221
6	0.14	25 - 49	-2.65475
7	0.14	25 - 49	-2.32071
8	0.14	25 - 49	-2.0101
9	0.14	25 - 49	-1.72291
10	0.14	25 - 49	-1.45915
11	0.14	25 - 49	-1.21881
12	0.14	25 - 49	-1.0019
13	0.14	25 - 49	-0.808408
14	0.14	25 - 49	-0.638343
15	0.14	25 - 49	-0.491703
16	0.14	25 - 49	-0.368486
17	0.14	25 - 49	-0.268694
18	0.14	25 - 49	-0.192327
19	0.14	25 - 49	-0.139384
20	0.14	25 - 49	-0.109865
21	0.14	25 - 49	-0.103771
22	0.14	25 - 49	-0.121101
23	0.14	25 - 49	-0.161855
24	0.14	25 - 49	-0.226034
25	0.14	25 - 49	-0.313638
26	0.14	25 - 49	-0.424665
27	0.14	25 - 49	-0.559118
28	0.14	25 - 49	-0.716994
29	0.14	25 - 49	-0.898295
30	0.14	25 - 49	-1.10302
31	0.14	25 - 49	-1.33117
32	0.14	25 - 49	-1.58274
33	0.14	25 - 49	-1.85774
34	0.14	25 - 49	-2.15617
35	0.14	25 - 49	-2.47801
36	0.14	25 - 49	-2.82328
4	0.19	25 - 49	-3.39466
5	0.19	25 - 49	-3.01377
6	0.19	25 - 49	-2.65631
7	0.19	25 - 49	-2.32228
8	0.19	25 - 49	-2.01166
9	0.19	25 - 49	-1.72448
10	0.19	25 - 49	-1.46071
11	0.19	25 - 49	-1.22038
12	0.19	25 - 49	-1.00346
13	0.19	25 - 49	-0.809973
14	0.19	25 - 49	-0.639908
15	0.19	25 - 49	-0.493267
16	0.19	25 - 49	-0.370051
17	0.19	25 - 49	-0.270259
18	0.19	25 - 49	-0.193891
19	0.19	25 - 49	-0.140948
20	0.19	25 - 49	-0.111429
21	0.19	25 - 49	-0.105335
22	0.19	25 - 49	-0.122665
23	0.19	25 - 49	-0.16342
24	0.19	25 - 49	-0.227599
25	0.19	25 - 49	-0.315202
26	0.19	25 - 49	-0.42623
27	0.19	25 - 49	-0.560682
28	0.19	25 - 49	-0.718558
29	0.19	25 - 49	-0.899859
30	0.19	25 - 49	-1.10458
31	0.19	25 - 49	-1.33273
32	0.19	25 - 49	-1.58431
33	0.19	25 - 49	-1.85931
34	0.19	25 - 49	-2.15773
35	0.19	25 - 49	-2.47958
36	0.19	25 - 49	-2.82485
4	0.24	25 - 49	-3.39622
5	0.24	25 - 49	-3.01533
6	0.24	25 - 49	-2.65787
7	0.24	25 - 49	-2.32384
8	0.24	25 - 49	-2.01323
9	0.24	25 - 49	-1.72604
10	0.24	25 - 49	-1.46228
11	0.24	25 - 49	-1.22194
12	0.24	25 - 49	-1.00502
13	0.24	25 - 49	-0.811534
14	0.24	25 - 49	-0.641469
15	0.24	25 - 49	-0.494828
16	0.24	25 - 49	-0.371612
17	0.24	25 - 49	-0.27182
18	0.24	25 - 49	-0.195453
19	0.24	25 - 49	-0.14251
20	0.24	25 - 49	-0.112991
21	0.24	25 - 49	-0.106897
22	0.24	25 - 49	-0.124227
23	0.24	25 - 49	-0.164981
24	0.24	25 - 49	-0.22916
25	0.24	25 - 49	-0.316764
26	0.24	25 - 49	-0.427791
27	0.24	25 - 49	-0.562243
28	0.24	25 - 49	-0.72012
29	0.24	25 - 49	-0.901421
30	0.24	25 - 49	-1.10615
31	0.24	25 - 49	-1.3343
32	0.24	25 - 49	-1.58587
33	0.24	25 - 49	-1.86087
34	0.24	25 - 49	-2.15929
35	0.24	25 - 49	-2.48114
36	0.24	25 - 49	-2.82641
4	0.29	25 - 49	-3.39778
5	0.29	25 - 49	-3.01689
6	0.29	25 - 49	-2.65943
7	0.29	25 - 49	-2.3254
8	0.29	25 - 49	-2.01478
9	0.29	25 - 49	-1.7276
10	0.29	25 - 49	-1.46383
11	0.29	25 - 49	-1.2235
12	0.29	25 - 49	-1.00658
13	0.29	25 - 49	-0.813093
14	0.29	25 - 49	-0.643028
15	0.29	25 - 49	-0.496387
16	0.29	25 - 49	-0.373171
17	0.29	25 - 49	-0.273379
18	0.29	25 - 49	-0.197011
19	0.29	25 - 49	-0.144068
20	0.29	25 - 49	-0.11455
21	0.29	25 - 49	-0.108455
22	0.29	25 - 49	-0.125785
23	0.29	25 - 49	-0.16654
24	0.29	25 - 49	-0.230719
25	0.29	25 - 49	-0.318322
26	0.29	25 - 49	-0.42935
27	0.29	25 - 49	-0.563802
28	0.29	25 - 49	-0.721679
29	0.29	25 - 49	-0.90298
30	0.29	25 - 49	-1.1077
31	0.29	25 - 49	-1.33585
32	0.29	25 - 49	-1.58743
33	0.29	25 - 49	-1.86243
34	0.29	25 - 49	-2.16085
35	0.29	25 - 49	-2.4827
36	0.29	25 - 49	-2.82797
4	0.34	25 - 49	-3.39933
5	0.34	25 - 49	-3.01845
6	0.34	25 - 49	-2.66099
7	0.34	25 - 49	-2.32695
8	0.34	25 - 49	-2.01634
9	0.34	25 - 49	-1.72915
10	0.34	25 - 49	-1.46539
11	0.34	25 - 49	-1.22505
12	0.34	25 - 49	-1.00814
13	0.34	25 - 49	-0.814649
14	0.34	25 - 49	-0.644583
15	0.34	25 - 49	-0.497943
16	0.34	25 - 49	-0.374726
17	0.34	25 - 49	-0.274935
18	0.34	25 - 49	-0.198567
19	0.34	25 - 49	-0.145624
20	0.34	25 - 49	-0.116105
21	0.34	25 - 49	-0.110011
22	0.34	25 - 49	-0.127341
23	0.34	25 - 49	-0.168096
24	0.34	25 - 49	-0.232275
25	0.34	25 - 49	-0.319878
26	0.34	25 - 49	-0.430906
27	0.34	25 - 49	-0.565358
28	0.34	25 - 49	-0.723234
29	0.34	25 - 49	-0.904535
30	0.34	25 - 49	-1.10926
31	0.34	25 - 49	-1.33741
32	0.34	25 - 49	-1.58898
33	0.34	25 - 49	-1.86398
34	0.34	25 - 49	-2.16241
35	0.34	25 - 49	-2.48425
36	0.34	25 - 49	-2.82953
4	0.39	25 - 49	-3.40089
5	0.39	25 - 49	-3.02
6	0.39	25 - 49	-2.66254
7	0.39	25 - 49	-2.3285
8	0.39	25 - 49	-2.01789
9	0.39	25 - 49	-1.73071
10	0.39	25 - 49	-1.46694
11	0.39	25 - 49	-1.2266
12	0.39	25 - 49	-1.00969
13	0.39	25 - 49	-0.816201
14	0.39	25 - 49	-0.646136
15	0.39	25 - 49	-0.499496
16	0.39	25 - 49	-0.376279
17	0.39	25 - 49	-0.276487
18	0.39	25 - 49	-0.20012
19	0.39	25 - 49	-0.147177
20	0.39	25 - 49	-0.117658
21	0.39	25 - 49	-0.111564
22	0.39	25 - 49	-0.128894
23	0.39	25 - 49	-0.169649
24	0.39	25 - 49	-0.233827
25	0.39	25 - 49	-0.321431
26	0.39	25 - 49	-0.432459
27	0.39	25 - 49	-0.566911
28	0.39	25 - 49	-0.724787
29	0.39	25 - 49	-0.906088
30	0.39	25 - 49	-1.11081
31	0.39	25 - 49	-1.33896
32	0.39	25 - 49	-1.59054
33	0.39	25 - 49	-1.86554
34	0.39	25 - 49	-2.16396
35	0.39	25 - 49	-2.48581
36	0.39	25 - 49	-2.83108
4	0.44	25 - 49	-3.40244
5	0.44	25 - 49	-3.02155
6	0.44	25 - 49	-2.66409
7	0.44	25 - 49	-2.33005
8	0.44	25 - 49	-2.01944
9	0.44	25 - 49	-1.73226
10	0.44	25 - 49	-1.46849
11	0.44	25 - 49	-1.22815
12	0.44	25 - 49	-1.01124
13	0.44	25 - 49	-0.817751
14	0.44	25 - 49	-0.647686
15	0.44	25 - 49	-0.501046
16	0.44	25 - 49	-0.377829
17	0.44	25 - 49	-0.278037
18	0.44	25 - 49	-0.20167
19	0.44	25 - 49	-0.148727
20	0.44	25 - 49	-0.119208
21	0.44	25 - 49	-0.113114
22	0.44	25 - 49	-0.130444
23	0.44	25 - 49	-0.171199
24	0.44	25 - 49	-0.235377
25	0.44	25 - 49	-0.322981
26	0.44	25 - 49	-0.434009
27	0.44	25 - 49	-0.568461
28	0.44	25 - 49	-0.726337
29	0.44	25 - 49	-0.907638
30	0.44	25 - 49	-1.11236
31	0.44	25 - 49	-1.34051
32	0.44	25 - 49	-1.59209
33	0.44	25 - 49	-1.86709
34	0.44	25 - 49	-2.16551
35	0.44	25 - 49	-2.48736
36	0.44	25 - 49	-2.83263
4	0.49	25 - 49	-3.40398
5	0.49	25 - 49	-3.0231
6	0.49	25 - 49	-2.66564
7	0.49	25 - 49	-2.3316
8	0.49	25 - 49	-2.02099
9	0.49	25 - 49	-1.7338
10	0.49	25 - 49	-1.47004
11	0.49	25 - 49	-1.2297
12	0.49	25 - 49	-1.01279
13	0.49	25 - 49	-0.819299
14	0.49	25 - 49	-0.649233
15	0.49	25 - 49	-0.502593
16	0.49	25 - 49	-0.379376
17	0.49	25 - 49	-0.279585
18	0.49	25 - 49	-0.203217
19	0.49	25 - 49	-0.150274
20	0.49	25 - 49	-0.120755
21	0.49	25 - 49	-0.114661
22	0.49	25 - 49	-0.131991
23	0.49	25 - 49	-0.172746
24	0.49	25 - 49	-0.236925
25	0.49	25 - 49	-0.324528
26	0.49	25 - 49	-0.435556
27	0.49	25 - 49	-0.570008
28	0.49	25 - 49	-0.727884
29	0.49	25 - 49	-0.909185
30	0.49	25 - 49	-1.11391
31	0.49	25 - 49	-1.34206
32	0.49	25 - 49	-1.59363
33	0.49	25 - 49	-1.86863
34	0.49	25 - 49	-2.16706
35	0.49	25 - 49	-2.4889
36	0.49	25 - 49	-2.83418
4	0.04	25 - 52	0.312709
5	0.04	25 - 52	0.419053
6	0.04	25 - 52	0.520138
7	0.04	25 - 52	0.615966
8	0.04	25 - 52	0.706537
9	0.04	25 - 52	0.791849
10	0.04	25 - 52	0.871904
11	0.04	25 - 52	0.946702
12	0.04	25 - 52	1.01624
13	0.04	25 - 52	1.08052
14	0.04	25 - 52	1.13955
15	0.04	25 - 52	1.19331
16	0.04	25 - 52	1.24182
17	0.04	25 - 52	1.28507
18	0.04	25 - 52	1.32307
19	0.04	25 - 52	1.3558
20	0.04	25 - 52	1.38328
21	0.04	25 - 52	1.4055
22	0.04	25 - 52	1.42246
23	0.04	25 - 52	1.43417
24	0.04	25 - 52	1.44062
25	0.04	25 - 52	1.44181
26	0.04	25 - 52	1.43774
27	0.04	25 - 52	1.42841
28	0.04	25 - 52	1.41383
29	0.04	25 - 52	1.39399
30	0.04	25 - 52	1.36889
31	0.04	25 - 52	1.33853
32	0.04	25 - 52	1.30292
33	0.04	25 - 52	1.26205
34	0.04	25 - 52	1.21592
35	0.04	25 - 52	1.16453
36	0.04	25 - 52	1.10788
4	0.09	25 - 52	0.303925
5	0.09	25 - 52	0.410269
6	0.09	25 - 52	0.511354
7	0.09	25 - 52	0.607183
8	0.09	25 - 52	0.697753
9	0.09	25 - 52	0.783066
10	0.09	25 - 52	0.863121
11	0.09	25 - 52	0.937918
12	0.09	25 - 52	1.00746
13	0.09	25 - 52	1.07174
14	0.09	25 - 52	1.13076
15	0.09	25 - 52	1.18453
16	0.09	25 - 52	1.23304
17	0.09	25 - 52	1.27629
18	0.09	25 - 52	1.31428
19	0.09	25 - 52	1.34702
20	0.09	25 - 52	1.3745
21	0.09	25 - 52	1.39672
22	0.09	25 - 52	1.41368
23	0.09	25 - 52	1.42539
24	0.09	25 - 52	1.43183
25	0.09	25 - 52	1.43302
26	0.09	25 - 52	1.42895
27	0.09	25 - 52	1.41963
28	0.09	25 - 52	1.40504
29	0.09	25 - 52	1.3852
30	0.09	25 - 52	1.3601
31	0.09	25 - 52	1.32975
32	0.09	25 - 52	1.29413
33	0.09	25 - 52	1.25326
34	0.09	25 - 52	1.20713
35	0.09	25 - 52	1.15574
36	0.09	25 - 52	1.0991
4	0.14	25 - 52	0.295158
5	0.14	25 - 52	0.401501
6	0.14	25 - 52	0.502587
7	0.14	25 - 52	0.598415
8	0.14	25 - 52	0.688985
9	0.14	25 - 52	0.774298
10	0.14	25 - 52	0.854353
11	0.14	25 - 52	0.92915
12	0.14	25 - 52	0.99869
13	0.14	25 - 52	1.06297
14	0.14	25 - 52	1.122
15	0.14	25 - 52	1.17576
16	0.14	25 - 52	1.22427
17	0.14	25 - 52	1.26752
18	0.14	25 - 52	1.30552
19	0.14	25 - 52	1.33825
20	0.14	25 - 52	1.36573
21	0.14	25 - 52	1.38795
22	0.14	25 - 52	1.40491
23	0.14	25 - 52	1.41662
24	0.14	25 - 52	1.42306
25	0.14	25 - 52	1.42425
26	0.14	25 - 52	1.42019
27	0.14	25 - 52	1.41086
28	0.14	25 - 52	1.39628
29	0.14	25 - 52	1.37644
30	0.14	25 - 52	1.35134
31	0.14	25 - 52	1.32098
32	0.14	25 - 52	1.28537
33	0.14	25 - 52	1.24449
34	0.14	25 - 52	1.19836
35	0.14	25 - 52	1.14698
36	0.14	25 - 52	1.09033
4	0.19	25 - 52	0.286406
5	0.19	25 - 52	0.39275
6	0.19	25 - 52	0.493835
7	0.19	25 - 52	0.589663
8	0.19	25 - 52	0.680234
9	0.19	25 - 52	0.765546
10	0.19	25 - 52	0.845601
11	0.19	25 - 52	0.920399
12	0.19	25 - 52	0.989938
13	0.19	25 - 52	1.05422
14	0.19	25 - 52	1.11324
15	0.19	25 - 52	1.16701
16	0.19	25 - 52	1.21552
17	0.19	25 - 52	1.25877
18	0.19	25 - 52	1.29676
19	0.19	25 - 52	1.3295
20	0.19	25 - 52	1.35698
21	0.19	25 - 52	1.3792
22	0.19	25 - 52	1.39616
23	0.19	25 - 52	1.40787
24	0.19	25 - 52	1.41431
25	0.19	25 - 52	1.4155
26	0.19	25 - 52	1.41143
27	0.19	25 - 52	1.40211
28	0.19	25 - 52	1.38753
29	0.19	25 - 52	1.36768
30	0.19	25 - 52	1.34259
31	0.19	25 - 52	1.31223
32	0.19	25 - 52	1.27661
33	0.19	25 - 52	1.23574
34	0.19	25 - 52	1.18961
35	0.19	25 - 52	1.13823
36	0.19	25 - 52	1.08158
4	0.24	25 - 52	0.277671
5	0.24	25 - 52	0.384014
6	0.24	25 - 52	0.4851
7	0.24	25 - 52	0.580928
8	0.24	25 - 52	0.671498
9	0.24	25 - 52	0.756811
10	0.24	25 - 52	0.836866
11	0.24	25 - 52	0.911663
12	0.24	25 - 52	0.981203
13	0.24	25 - 52	1.04548
14	0.24	25 - 52	1.10451
15	0.24	25 - 52	1.15828
16	0.24	25 - 52	1.20678
17	0.24	25 - 52	1.25004
18	0.24	25 - 52	1.28803
19	0.24	25 - 52	1.32076
20	0.24	25 - 52	1.34824
21	0.24	25 - 52	1.37046
22	0.24	25 - 52	1.38743
23	0.24	25 - 52	1.39913
24	0.24	25 - 52	1.40558
25	0.24	25 - 52	1.40677
26	0.24	25 - 52	1.4027
27	0.24	25 - 52	1.39337
28	0.24	25 - 52	1.37879
29	0.24	25 - 52	1.35895
30	0.24	25 - 52	1.33385
31	0.24	25 - 52	1.30349
32	0.24	25 - 52	1.26788
33	0.24	25 - 52	1.22701
34	0.24	25 - 52	1.18088
35	0.24	25 - 52	1.12949
36	0.24	25 - 52	1.07285
4	0.29	25 - 52	0.268952
5	0.29	25 - 52	0.375295
6	0.29	25 - 52	0.476381
7	0.29	25 - 52	0.572209
8	0.29	25 - 52	0.662779
9	0.29	25 - 52	0.748092
10	0.29	25 - 52	0.828147
11	0.29	25 - 52	0.902944
12	0.29	25 - 52	0.972484
13	0.29	25 - 52	1.03677
14	0.29	25 - 52	1.09579
15	0.29	25 - 52	1.14956
16	0.29	25 - 52	1.19807
17	0.29	25 - 52	1.24132
18	0.29	25 - 52	1.27931
19	0.29	25 - 52	1.31205
20	0.29	25 - 52	1.33952
21	0.29	25 - 52	1.36174
22	0.29	25 - 52	1.37871
23	0.29	25 - 52	1.39041
24	0.29	25 - 52	1.39686
25	0.29	25 - 52	1.39805
26	0.29	25 - 52	1.39398
27	0.29	25 - 52	1.38465
28	0.29	25 - 52	1.37007
29	0.29	25 - 52	1.35023
30	0.29	25 - 52	1.32513
31	0.29	25 - 52	1.29477
32	0.29	25 - 52	1.25916
33	0.29	25 - 52	1.21829
34	0.29	25 - 52	1.17216
35	0.29	25 - 52	1.12077
36	0.29	25 - 52	1.06413
4	0.34	25 - 52	0.260249
5	0.34	25 - 52	0.366592
6	0.34	25 - 52	0.467678
7	0.34	25 - 52	0.563506
8	0.34	25 - 52	0.654076
9	0.34	25 - 52	0.739389
10	0.34	25 - 52	0.819444
11	0.34	25 - 52	0.894241
12	0.34	25 - 52	0.963781
13	0.34	25 - 52	1.02806
14	0.34	25 - 52	1.08709
15	0.34	25 - 52	1.14085
16	0.34	25 - 52	1.18936
17	0.34	25 - 52	1.23261
18	0.34	25 - 52	1.27061
19	0.34	25 - 52	1.30334
20	0.34	25 - 52	1.33082
21	0.34	25 - 52	1.35304
22	0.34	25 - 52	1.37
23	0.34	25 - 52	1.38171
24	0.34	25 - 52	1.38816
25	0.34	25 - 52	1.38935
26	0.34	25 - 52	1.38528
27	0.34	25 - 52	1.37595
28	0.34	25 - 52	1.36137
29	0.34	25 - 52	1.34153
30	0.34	25 - 52	1.31643
31	0.34	25 - 52	1.28607
32	0.34	25 - 52	1.25046
33	0.34	25 - 52	1.20959
34	0.34	25 - 52	1.16346
35	0.34	25 - 52	1.11207
36	0.34	25 - 52	1.05542
4	0.39	25 - 52	0.251562
5	0.39	25 - 52	0.357905
6	0.39	25 - 52	0.458991
7	0.39	25 - 52	0.554819
8	0.39	25 - 52	0.645389
9	0.39	25 - 52	0.730702
10	0.39	25 - 52	0.810757
11	0.39	25 - 52	0.885554
12	0.39	25 - 52	0.955094
13	0.39	25 - 52	1.01938
14	0.39	25 - 52	1.0784
15	0.39	25 - 52	1.13217
16	0.39	25 - 52	1.18068
17	0.39	25 - 52	1.22393
18	0.39	25 - 52	1.26192
19	0.39	25 - 52	1.29466
20	0.39	25 - 52	1.32213
21	0.39	25 - 52	1.34435
22	0.39	25 - 52	1.36132
23	0.39	25 - 52	1.37302
24	0.39	25 - 52	1.37947
25	0.39	25 - 52	1.38066
26	0.39	25 - 52	1.37659
27	0.39	25 - 52	1.36726
28	0.39	25 - 52	1.35268
29	0.39	25 - 52	1.33284
30	0.39	25 - 52	1.30774
31	0.39	25 - 52	1.27738
32	0.39	25 - 52	1.24177
33	0.39	25 - 52	1.2009
34	0.39	25 - 52	1.15477
35	0.39	25 - 52	1.10338
36	0.39	25 - 52	1.04674
4	0.44	25 - 52	0.242891
5	0.44	25 - 52	0.349235
6	0.44	25 - 52	0.45032
7	0.44	25 - 52	0.546148
8	0.44	25 - 52	0.636719
9	0.44	25 - 52	0.722031
10	0.44	25 - 52	0.802086
11	0.44	25 - 52	0.876884
12	0.44	25 - 52	0.946423
13	0.44	25 - 52	1.01071
14	0.44	25 - 52	1.06973
15	0.44	25 - 52	1.1235
16	0.44	25 - 52	1.172
17	0.44	25 - 52	1.21526
18	0.44	25 - 52	1.25325
19	0.44	25 - 52	1.28599
20	0.44	25 - 52	1.31346
21	0.44	25 - 52	1.33568
22	0.44	25 - 52	1.35265
23	0.44	25 - 52	1.36435
24	0.44	25 - 52	1.3708
25	0.44	25 - 52	1.37199
26	0.44	25 - 52	1.36792
27	0.44	25 - 52	1.35859
28	0.44	25 - 52	1.34401
29	0.44	25 - 52	1.32417
30	0.44	25 - 52	1.29907
31	0.44	25 - 52	1.26871
32	0.44	25 - 52	1.2331
33	0.44	25 - 52	1.19223
34	0.44	25 - 52	1.1461
35	0.44	25 - 52	1.09471
36	0.44	25 - 52	1.03807
4	0.49	25 - 52	0.234237
5	0.49	25 - 52	0.34058
6	0.49	25 - 52	0.441666
7	0.49	25 - 52	0.537494
8	0.49	25 - 52	0.628064
9	0.49	25 - 52	0.713377
10	0.49	25 - 52	0.793432
11	0.49	25 - 52	0.868229
12	0.49	25 - 52	0.937769
13	0.49	25 - 52	1.00205
14	0.49	25 - 52	1.06107
15	0.49	25 - 52	1.11484
16	0.49	25 - 52	1.16335
17	0.49	25 - 52	1.2066
18	0.49	25 - 52	1.24459
19	0.49	25 - 52	1.27733
20	0.49	25 - 52	1.30481
21	0.49	25 - 52	1.32703
22	0.49	25 - 52	1.34399
23	0.49	25 - 52	1.3557
24	0.49	25 - 52	1.36214
25	0.49	25 - 52	1.36333
26	0.49	25 - 52	1.35927
27	0.49	25 - 52	1.34994
28	0.49	25 - 52	1.33536
29	0.49	25 - 52	1.31551
30	0.49	25 - 52	1.29042
31	0.49	25 - 52	1.26006
32	0.49	25 - 52	1.22445
33	0.49	25 - 52	1.18357
34	0.49	25 - 52	1.13744
35	0.49	25 - 52	1.08606
36	0.49	25 - 52	1.02941
4	0.04	25 - 56	-4.11453
5	0.04	25 - 56	-3.77318
6	0.04	25 - 56	-3.44394
7	0.04	25 - 56	-3.12682
8	0.04	25 - 56	-2.82183
9	0.04	25 - 56	-2.52895
10	0.04	25 - 56	-2.2482
11	0.04	25 - 56	-1.97956
12	0.04	25 - 56	-1.72305
13	0.04	25 - 56	-1.47865
14	0.04	25 - 56	-1.24638
15	0.04	25 - 56	-1.02623
16	0.04	25 - 56	-0.818197
17	0.04	25 - 56	-0.622286
18	0.04	25 - 56	-0.438495
19	0.04	25 - 56	-0.266825
20	0.04	25 - 56	-0.107275
21	0.04	25 - 56	0.0401541
22	0.04	25 - 56	0.175463
23	0.04	25 - 56	0.298651
24	0.04	25 - 56	0.409719
25	0.04	25 - 56	0.508666
26	0.04	25 - 56	0.595492
27	0.04	25 - 56	0.670198
28	0.04	25 - 56	0.732784
29	0.04	25 - 56	0.783249
30	0.04	25 - 56	0.821593
31	0.04	25 - 56	0.847817
32	0.04	25 - 56	0.86192
33	0.04	25 - 56	0.863903
34	0.04	25 - 56	0.853766
35	0.04	25 - 56	0.831507
36	0.04	25 - 56	0.797129
4	0.09	25 - 56	-4.1207
5	0.09	25 - 56	-3.77935
6	0.09	25 - 56	-3.45011
7	0.09	25 - 56	-3.13299
8	0.09	25 - 56	-2.828
9	0.09	25 - 56	-2.53512
10	0.09	25 - 56	-2.25437
11	0.09	25 - 56	-1.98573
12	0.09	25 - 56	-1.72922
13	0.09	25 - 56	-1.48482
14	0.09	25 - 56	-1.25255
15	0.09	25 - 56	-1.0324
16	0.09	25 - 56	-0.824366
17	0.09	25 - 56	-0.628455
18	0.09	25 - 56	-0.444664
19	0.09	25 - 56	-0.272994
20	0.09	25 - 56	-0.113444
21	0.09	25 - 56	0.0339854
22	0.09	25 - 56	0.169294
23	0.09	25 - 56	0.292482
24	0.09	25 - 56	0.40355
25	0.09	25 - 56	0.502497
26	0.09	25 - 56	0.589324
27	0.09	25 - 56	0.66403
28	0.09	25 - 56	0.726615
29	0.09	25 - 56	0.77708
30	0.09	25 - 56	0.815425
31	0.09	25 - 56	0.841648
32	0.09	25 - 56	0.855752
33	0.09	25 - 56	0.857735
34	0.09	25 - 56	0.847597
35	0.09	25 - 56	0.825339
36	0.09	25 - 56	0.79096
4	0.14	25 - 56	-4.12685
5	0.14	25 - 56	-3.7855
6	0.14	25 - 56	-3.45626
7	0.14	25 - 56	-3.13914
8	0.14	25 - 56	-2.83415
9	0.14	25 - 56	-2.54127
10	0.14	25 - 56	-2.26052
11	0.14	25 - 56	-1.99188
12	0.14	25 - 56	-1.73537
13	0.14	25 - 56	-1.49097
14	0.14	25 - 56	-1.2587
15	0.14	25 - 56	-1.03855
16	0.14	25 - 56	-0.830517
17	0.14	25 - 56	-0.634605
18	0.14	25 - 56	-0.450815
19	0.14	25 - 56	-0.279144
20	0.14	25 - 56	-0.119595
21	0.14	25 - 56	0.0278347
22	0.14	25 - 56	0.163143
23	0.14	25 - 56	0.286332
24	0.14	25 - 56	0.397399
25	0.14	25 - 56	0.496346
26	0.14	25 - 56	0.583173
27	0.14	25 - 56	0.657879
28	0.14	25 - 56	0.720464
29	0.14	25 - 56	0.770929
30	0.14	25 - 56	0.809274
31	0.14	25 - 56	0.835498
32	0.14	25 - 56	0.849601
33	0.14	25 - 56	0.851584
34	0.14	25 - 56	0.841446
35	0.14	25 - 56	0.819188
36	0.14	25 - 56	0.784809
4	0.19	25 - 56	-4.13299
5	0.19	25 - 56	-3.79163
6	0.19	25 - 56	-3.46239
7	0.19	25 - 56	-3.14528
8	0.19	25 - 56	-2.84028
9	0.19	25 - 56	-2.5474
10	0.19	25 - 56	-2.26665
11	0.19	25 - 56	-1.99801
12	0.19	25 - 56	-1.7415
13	0.19	25 - 56	-1.49711
14	0.19	25 - 56	-1.26483
15	0.19	25 - 56	-1.04468
16	0.19	25 - 56	-0.836649
17	0.19	25 - 56	-0.640738
18	0.19	25 - 56	-0.456947
19	0.19	25 - 56	-0.285277
20	0.19	25 - 56	-0.125727
21	0.19	25 - 56	0.0217019
22	0.19	25 - 56	0.157011
23	0.19	25 - 56	0.280199
24	0.19	25 - 56	0.391266
25	0.19	25 - 56	0.490214
26	0.19	25 - 56	0.57704
27	0.19	25 - 56	0.651746
28	0.19	25 - 56	0.714332
29	0.19	25 - 56	0.764797
30	0.19	25 - 56	0.803141
31	0.19	25 - 56	0.829365
32	0.19	25 - 56	0.843468
33	0.19	25 - 56	0.845451
34	0.19	25 - 56	0.835314
35	0.19	25 - 56	0.813055
36	0.19	25 - 56	0.778677
4	0.24	25 - 56	-4.1391
5	0.24	25 - 56	-3.79774
6	0.24	25 - 56	-3.46851
7	0.24	25 - 56	-3.15139
8	0.24	25 - 56	-2.84639
9	0.24	25 - 56	-2.55352
10	0.24	25 - 56	-2.27276
11	0.24	25 - 56	-2.00413
12	0.24	25 - 56	-1.74761
13	0.24	25 - 56	-1.50322
14	0.24	25 - 56	-1.27095
15	0.24	25 - 56	-1.0508
16	0.24	25 - 56	-0.842764
17	0.24	25 - 56	-0.646853
18	0.24	25 - 56	-0.463062
19	0.24	25 - 56	-0.291392
20	0.24	25 - 56	-0.131842
21	0.24	25 - 56	0.0155871
22	0.24	25 - 56	0.150896
23	0.24	25 - 56	0.274084
24	0.24	25 - 56	0.385152
25	0.24	25 - 56	0.484099
26	0.24	25 - 56	0.570925
27	0.24	25 - 56	0.645631
28	0.24	25 - 56	0.708217
29	0.24	25 - 56	0.758682
30	0.24	25 - 56	0.797026
31	0.24	25 - 56	0.82325
32	0.24	25 - 56	0.837354
33	0.24	25 - 56	0.839336
34	0.24	25 - 56	0.829199
35	0.24	25 - 56	0.80694
36	0.24	25 - 56	0.772562
4	0.29	25 - 56	-4.1452
5	0.29	25 - 56	-3.80384
6	0.29	25 - 56	-3.4746
7	0.29	25 - 56	-3.15749
8	0.29	25 - 56	-2.85249
9	0.29	25 - 56	-2.55962
10	0.29	25 - 56	-2.27886
11	0.29	25 - 56	-2.01023
12	0.29	25 - 56	-1.75371
13	0.29	25 - 56	-1.50932
14	0.29	25 - 56	-1.27705
15	0.29	25 - 56	-1.05689
16	0.29	25 - 56	-0.848861
17	0.29	25 - 56	-0.65295
18	0.29	25 - 56	-0.469159
19	0.29	25 - 56	-0.297489
20	0.29	25 - 56	-0.137939
21	0.29	25 - 56	0.00949025
22	0.29	25 - 56	0.144799
23	0.29	25 - 56	0.267987
24	0.29	25 - 56	0.379055
25	0.29	25 - 56	0.478002
26	0.29	25 - 56	0.564828
27	0.29	25 - 56	0.639534
28	0.29	25 - 56	0.70212
29	0.29	25 - 56	0.752585
30	0.29	25 - 56	0.790929
31	0.29	25 - 56	0.817153
32	0.29	25 - 56	0.831257
33	0.29	25 - 56	0.833239
34	0.29	25 - 56	0.823102
35	0.29	25 - 56	0.800844
36	0.29	25 - 56	0.766465
4	0.34	25 - 56	-4.15128
5	0.34	25 - 56	-3.80992
6	0.34	25 - 56	-3.48068
7	0.34	25 - 56	-3.16357
8	0.34	25 - 56	-2.85857
9	0.34	25 - 56	-2.56569
10	0.34	25 - 56	-2.28494
11	0.34	25 - 56	-2.0163
12	0.34	25 - 56	-1.75979
13	0.34	25 - 56	-1.5154
14	0.34	25 - 56	-1.28312
15	0.34	25 - 56	-1.06297
16	0.34	25 - 56	-0.85494
17	0.34	25 - 56	-0.659029
18	0.34	25 - 56	-0.475238
19	0.34	25 - 56	-0.303568
20	0.34	25 - 56	-0.144018
21	0.34	25 - 56	0.00341133
22	0.34	25 - 56	0.13872
23	0.34	25 - 56	0.261908
24	0.34	25 - 56	0.372976
25	0.34	25 - 56	0.471923
26	0.34	25 - 56	0.558749
27	0.34	25 - 56	0.633456
28	0.34	25 - 56	0.696041
29	0.34	25 - 56	0.746506
30	0.34	25 - 56	0.78485
31	0.34	25 - 56	0.811074
32	0.34	25 - 56	0.825178
33	0.34	25 - 56	0.827161
34	0.34	25 - 56	0.817023
35	0.34	25 - 56	0.794765
36	0.34	25 - 56	0.760386
4	0.39	25 - 56	-4.15734
5	0.39	25 - 56	-3.81598
6	0.39	25 - 56	-3.48674
7	0.39	25 - 56	-3.16963
8	0.39	25 - 56	-2.86463
9	0.39	25 - 56	-2.57176
10	0.39	25 - 56	-2.291
11	0.39	25 - 56	-2.02237
12	0.39	25 - 56	-1.76585
13	0.39	25 - 56	-1.52146
14	0.39	25 - 56	-1.28919
15	0.39	25 - 56	-1.06903
16	0.39	25 - 56	-0.861001
17	0.39	25 - 56	-0.66509
18	0.39	25 - 56	-0.481299
19	0.39	25 - 56	-0.309629
20	0.39	25 - 56	-0.150079
21	0.39	25 - 56	-0.00264964
22	0.39	25 - 56	0.132659
23	0.39	25 - 56	0.255847
24	0.39	25 - 56	0.366915
25	0.39	25 - 56	0.465862
26	0.39	25 - 56	0.552688
27	0.39	25 - 56	0.627395
28	0.39	25 - 56	0.68998
29	0.39	25 - 56	0.740445
30	0.39	25 - 56	0.778789
31	0.39	25 - 56	0.805013
32	0.39	25 - 56	0.819117
33	0.39	25 - 56	0.8211
34	0.39	25 - 56	0.810962
35	0.39	25 - 56	0.788704
36	0.39	25 - 56	0.754325
4	0.44	25 - 56	-4.16338
5	0.44	25 - 56	-3.82202
6	0.44	25 - 56	-3.49279
7	0.44	25 - 56	-3.17567
8	0.44	25 - 56	-2.87067
9	0.44	25 - 56	-2.5778
10	0.44	25 - 56	-2.29704
11	0.44	25 - 56	-2.02841
12	0.44	25 - 56	-1.77189
13	0.44	25 - 56	-1.5275
14	0.44	25 - 56	-1.29523
15	0.44	25 - 56	-1.07508
16	0.44	25 - 56	-0.867044
17	0.44	25 - 56	-0.671133
18	0.44	25 - 56	-0.487342
19	0.44	25 - 56	-0.315672
20	0.44	25 - 56	-0.156122
21	0.44	25 - 56	-0.00869266
22	0.44	25 - 56	0.126616
23	0.44	25 - 56	0.249804
24	0.44	25 - 56	0.360872
25	0.44	25 - 56	0.459819
26	0.44	25 - 56	0.546645
27	0.44	25 - 56	0.621352
28	0.44	25 - 56	0.683937
29	0.44	25 - 56	0.734402
30	0.44	25 - 56	0.772746
31	0.44	25 - 56	0.79897
32	0.44	25 - 56	0.813074
33	0.44	25 - 56	0.815057
34	0.44	25 - 56	0.804919
35	0.44	25 - 56	0.782661
36	0.44	25 - 56	0.748282
4	0.49	25 - 56	-4.16941
5	0.49	25 - 56	-3.82805
6	0.49	25 - 56	-3.49881
7	0.49	25 - 56	-3.1817
8	0.49	25 - 56	-2.8767
9	0.49	25 - 56	-2.58382
10	0.49	25 - 56	-2.30307
11	0.49	25 - 56	-2.03443
12	0.49	25 - 56	-1.77792
13	0.49	25 - 56	-1.53353
14	0.49	25 - 56	-1.30125
15	0.49	25 - 56	-1.0811
16	0.49	25 - 56	-0.873069
17	0.49	25 - 56	-0.677158
18	0.49	25 - 56	-0.493367
19	0.49	25 - 56	-0.321697
20	0.49	25 - 56	-0.162147
21	0.49	25 - 56	-0.0147177
22	0.49	25 - 56	0.120591
23	0.49	25 - 56	0.243779
24	0.49	25 - 56	0.354847
25	0.49	25 - 56	0.453794
26	0.49	25 - 56	0.54062
27	0.49	25 - 56	0.615326
28	0.49	25 - 56	0.677912
29	0.49	25 - 56	0.728377
30	0.49	25 - 56	0.766721
31	0.49	25 - 56	0.792945
32	0.49	25 - 56	0.807049
33	0.49	25 - 56	0.809032
34	0.49	25 - 56	0.798894
35	0.49	25 - 56	0.776636
36	0.49	25 - 56	0.742257
4	0.04	25 - 68	-3.92115
5	0.04	25 - 68	-3.56279
6	0.04	25 - 68	-3.22048
7	0.04	25 - 68	-2.89422
8	0.04	25 - 68	-2.58401
9	0.04	25 - 68	-2.28986
10	0.04	25 - 68	-2.01175
11	0.04	25 - 68	-1.74969
12	0.04	25 - 68	-1.50369
13	0.04	25 - 68	-1.27374
14	0.04	25 - 68	-1.05983
15	0.04	25 - 68	-0.861981
16	0.04	25 - 68	-0.68018
17	0.04	25 - 68	-0.514429
18	0.04	25 - 68	-0.364729
19	0.04	25 - 68	-0.23108
20	0.04	25 - 68	-0.113482
21	0.04	25 - 68	-0.0119346
22	0.04	25 - 68	0.0735621
23	0.04	25 - 68	0.143008
24	0.04	25 - 68	0.196403
25	0.04	25 - 68	0.233747
26	0.04	25 - 68	0.255041
27	0.04	25 - 68	0.260284
28	0.04	25 - 68	0.249476
29	0.04	25 - 68	0.222617
30	0.04	25 - 68	0.179707
31	0.04	25 - 68	0.120747
32	0.04	25 - 68	0.0457357
33	0.04	25 - 68	-0.0453262
34	0.04	25 - 68	-0.152439
35	0.04	25 - 68	-0.275602
36	0.04	25 - 68	-0.414817
4	0.09	25 - 68	-3.92786
5	0.09	25 - 68	-3.5695
6	0.09	25 - 68	-3.22719
7	0.09	25 - 68	-2.90093
8	0.09	25 - 68	-2.59073
9	0.09	25 - 68	-2.29657
10	0.09	25 - 68	-2.01846
11	0.09	25 - 68	-1.75641
12	0.09	25 - 68	-1.5104
13	0.09	25 - 68	-1.28045
14	0.09	25 - 68	-1.06655
15	0.09	25 - 68	-0.868695
16	0.09	25 - 68	-0.686893
17	0.09	25 - 68	-0.521143
18	0.09	25 - 68	-0.371443
19	0.09	25 - 68	-0.237794
20	0.09	25 - 68	-0.120196
21	0.09	25 - 68	-0.0186483
22	0.09	25 - 68	0.0668483
23	0.09	25 - 68	0.136294
24	0.09	25 - 68	0.189689
25	0.09	25 - 68	0.227034
26	0.09	25 - 68	0.248327
27	0.09	25 - 68	0.25357
28	0.09	25 - 68	0.242762
29	0.09	25 - 68	0.215903
30	0.09	25 - 68	0.172993
31	0.09	25 - 68	0.114033
32	0.09	25 - 68	0.0390219
33	0.09	25 - 68	-0.05204
34	0.09	25 - 68	-0.159153
35	0.09	25 - 68	-0.282316
36	0.09	25 - 68	-0.421531
4	0.14	25 - 68	-3.93456
5	0.14	25 - 68	-3.5762
6	0.14	25 - 68	-3.23389
7	0.14	25 - 68	-2.90763
8	0.14	25 - 68	-2.59742
9	0.14	25 - 68	-2.30327
10	0.14	25 - 68	-2.02516
11	0.14	25 - 68	-1.76311
12	0.14	25 - 68	-1.5171
13	0.14	25 - 68	-1.28715
14	0.14	25 - 68	-1.07324
15	0.14	25 - 68	-0.875393
16	0.14	25 - 68	-0.693591
17	0.14	25 - 68	-0.527841
18	0.14	25 - 68	-0.378141
19	0.14	25 - 68	-0.244492
20	0.14	25 - 68	-0.126894
21	0.14	25 - 68	-0.0253464
22	0.14	25 - 68	0.0601503
23	0.14	25 - 68	0.129596
24	0.14	25 - 68	0.182991
25	0.14	25 - 68	0.220336
26	0.14	25 - 68	0.241629
27	0.14	25 - 68	0.246872
28	0.14	25 - 68	0.236064
29	0.14	25 - 68	0.209205
30	0.14	25 - 68	0.166295
31	0.14	25 - 68	0.107335
32	0.14	25 - 68	0.0323239
33	0.14	25 - 68	-0.0587381
34	0.14	25 - 68	-0.165851
35	0.14	25 - 68	-0.289014
36	0.14	25 - 68	-0.428229
4	0.19	25 - 68	-3.94124
5	0.19	25 - 68	-3.58288
6	0.19	25 - 68	-3.24057
7	0.19	25 - 68	-2.91431
8	0.19	25 - 68	-2.60411
9	0.19	25 - 68	-2.30995
10	0.19	25 - 68	-2.03184
11	0.19	25 - 68	-1.76979
12	0.19	25 - 68	-1.52378
13	0.19	25 - 68	-1.29383
14	0.19	25 - 68	-1.07993
15	0.19	25 - 68	-0.882075
16	0.19	25 - 68	-0.700274
17	0.19	25 - 68	-0.534523
18	0.19	25 - 68	-0.384823
19	0.19	25 - 68	-0.251174
20	0.19	25 - 68	-0.133576
21	0.19	25 - 68	-0.0320287
22	0.19	25 - 68	0.053468
23	0.19	25 - 68	0.122914
24	0.19	25 - 68	0.176309
25	0.19	25 - 68	0.213653
26	0.19	25 - 68	0.234947
27	0.19	25 - 68	0.24019
28	0.19	25 - 68	0.229382
29	0.19	25 - 68	0.202523
30	0.19	25 - 68	0.159613
31	0.19	25 - 68	0.100653
32	0.19	25 - 68	0.0256416
33	0.19	25 - 68	-0.0654204
34	0.19	25 - 68	-0.172533
35	0.19	25 - 68	-0.295697
36	0.19	25 - 68	-0.434911
4	0.24	25 - 68	-3.94791
5	0.24	25 - 68	-3.58955
6	0.24	25 - 68	-3.24724
7	0.24	25 - 68	-2.92098
8	0.24	25 - 68	-2.61077
9	0.24	25 - 68	-2.31662
10	0.24	25 - 68	-2.03851
11	0.24	25 - 68	-1.77645
12	0.24	25 - 68	-1.53045
13	0.24	25 - 68	-1.3005
14	0.24	25 - 68	-1.08659
15	0.24	25 - 68	-0.888742
16	0.24	25 - 68	-0.70694
17	0.24	25 - 68	-0.54119
18	0.24	25 - 68	-0.39149
19	0.24	25 - 68	-0.257841
20	0.24	25 - 68	-0.140243
21	0.24	25 - 68	-0.0386953
22	0.24	25 - 68	0.0468014
23	0.24	25 - 68	0.116247
24	0.24	25 - 68	0.169642
25	0.24	25 - 68	0.206987
26	0.24	25 - 68	0.22828
27	0.24	25 - 68	0.233523
28	0.24	25 - 68	0.222715
29	0.24	25 - 68	0.195856
30	0.24	25 - 68	0.152947
31	0.24	25 - 68	0.0939862
32	0.24	25 - 68	0.018975
33	0.24	25 - 68	-0.072087
34	0.24	25 - 68	-0.1792
35	0.24	25 - 68	-0.302363
36	0.24	25 - 68	-0.441578
4	0.29	25 - 68	-3.95456
5	0.29	25 - 68	-3.5962
6	0.29	25 - 68	-3.25389
7	0.29	25 - 68	-2.92763
8	0.29	25 - 68	-2.61742
9	0.29	25 - 68	-2.32327
10	0.29	25 - 68	-2.04516
11	0.29	25 - 68	-1.78311
12	0.29	25 - 68	-1.5371
13	0.29	25 - 68	-1.30715
14	0.29	25 - 68	-1.09324
15	0.29	25 - 68	-0.895393
16	0.29	25 - 68	-0.713591
17	0.29	25 - 68	-0.547841
18	0.29	25 - 68	-0.398141
19	0.29	25 - 68	-0.264492
20	0.29	25 - 68	-0.146894
21	0.29	25 - 68	-0.0453461
22	0.29	25 - 68	0.0401506
23	0.29	25 - 68	0.109596
24	0.29	25 - 68	0.162992
25	0.29	25 - 68	0.200336
26	0.29	25 - 68	0.221629
27	0.29	25 - 68	0.226872
28	0.29	25 - 68	0.216064
29	0.29	25 - 68	0.189205
30	0.29	25 - 68	0.146296
31	0.29	25 - 68	0.0873353
32	0.29	25 - 68	0.0123242
33	0.29	25 - 68	-0.0787378
34	0.29	25 - 68	-0.185851
35	0.29	25 - 68	-0.309014
36	0.29	25 - 68	-0.448228
4	0.34	25 - 68	-3.96119
5	0.34	25 - 68	-3.60283
6	0.34	25 - 68	-3.26053
7	0.34	25 - 68	-2.93427
8	0.34	25 - 68	-2.62406
9	0.34	25 - 68	-2.3299
10	0.34	25 - 68	-2.0518
11	0.34	25 - 68	-1.78974
12	0.34	25 - 68	-1.54374
13	0.34	25 - 68	-1.31378
14	0.34	25 - 68	-1.09988
15	0.34	25 - 68	-0.902028
16	0.34	25 - 68	-0.720226
17	0.34	25 - 68	-0.554476
18	0.34	25 - 68	-0.404776
19	0.34	25 - 68	-0.271127
20	0.34	25 - 68	-0.153529
21	0.34	25 - 68	-0.0519812
22	0.34	25 - 68	0.0335155
23	0.34	25 - 68	0.102961
24	0.34	25 - 68	0.156356
25	0.34	25 - 68	0.193701
26	0.34	25 - 68	0.214994
27	0.34	25 - 68	0.220237
28	0.34	25 - 68	0.209429
29	0.34	25 - 68	0.18257
30	0.34	25 - 68	0.139661
31	0.34	25 - 68	0.0807002
32	0.34	25 - 68	0.00568904
33	0.34	25 - 68	-0.0853729
34	0.34	25 - 68	-0.192486
35	0.34	25 - 68	-0.315649
36	0.34	25 - 68	-0.454863
4	0.39	25 - 68	-3.96781
5	0.39	25 - 68	-3.60945
6	0.39	25 - 68	-3.26714
7	0.39	25 - 68	-2.94089
8	0.39	25 - 68	-2.63068
9	0.39	25 - 68	-2.33652
10	0.39	25 - 68	-2.05842
11	0.39	25 - 68	-1.79636
12	0.39	25 - 68	-1.55036
13	0.39	25 - 68	-1.3204
14	0.39	25 - 68	-1.1065
15	0.39	25 - 68	-0.908647
16	0.39	25 - 68	-0.726846
17	0.39	25 - 68	-0.561095
18	0.39	25 - 68	-0.411395
19	0.39	25 - 68	-0.277746
20	0.39	25 - 68	-0.160148
21	0.39	25 - 68	-0.0586006
22	0.39	25 - 68	0.0268961
23	0.39	25 - 68	0.096342
24	0.39	25 - 68	0.149737
25	0.39	25 - 68	0.187081
26	0.39	25 - 68	0.208375
27	0.39	25 - 68	0.213618
28	0.39	25 - 68	0.20281
29	0.39	25 - 68	0.175951
30	0.39	25 - 68	0.133041
31	0.39	25 - 68	0.0740808
32	0.39	25 - 68	-0.000930333
33	0.39	25 - 68	-0.0919923
34	0.39	25 - 68	-0.199105
35	0.39	25 - 68	-0.322269
36	0.39	25 - 68	-0.461483
4	0.44	25 - 68	-3.97442
5	0.44	25 - 68	-3.61606
6	0.44	25 - 68	-3.27375
7	0.44	25 - 68	-2.94749
8	0.44	25 - 68	-2.63728
9	0.44	25 - 68	-2.34313
10	0.44	25 - 68	-2.06502
11	0.44	25 - 68	-1.80296
12	0.44	25 - 68	-1.55696
13	0.44	25 - 68	-1.32701
14	0.44	25 - 68	-1.1131
15	0.44	25 - 68	-0.915251
16	0.44	25 - 68	-0.733449
17	0.44	25 - 68	-0.567699
18	0.44	25 - 68	-0.417999
19	0.44	25 - 68	-0.28435
20	0.44	25 - 68	-0.166752
21	0.44	25 - 68	-0.0652042
22	0.44	25 - 68	0.0202924
23	0.44	25 - 68	0.0897383
24	0.44	25 - 68	0.143133
25	0.44	25 - 68	0.180478
26	0.44	25 - 68	0.201771
27	0.44	25 - 68	0.207014
28	0.44	25 - 68	0.196206
29	0.44	25 - 68	0.169347
30	0.44	25 - 68	0.126438
31	0.44	25 - 68	0.0674772
32	0.44	25 - 68	-0.00753398
33	0.44	25 - 68	-0.0985959
34	0.44	25 - 68	-0.205709
35	0.44	25 - 68	-0.328872
36	0.44	25 - 68	-0.468086
4	0.49	25 - 68	-3.98101
5	0.49	25 - 68	-3.62265
6	0.49	25 - 68	-3.28034
7	0.49	25 - 68	-2.95408
8	0.49	25 - 68	-2.64387
9	0.49	25 - 68	-2.34971
10	0.49	25 - 68	-2.07161
11	0.49	25 - 68	-1.80955
12	0.49	25 - 68	-1.56355
13	0.49	25 - 68	-1.33359
14	0.49	25 - 68	-1.11969
15	0.49	25 - 68	-0.921839
16	0.49	25 - 68	-0.740037
17	0.49	25 - 68	-0.574287
18	0.49	25 - 68	-0.424587
19	0.49	25 - 68	-0.290938
20	0.49	25 - 68	-0.17334
21	0.49	25 - 68	-0.0717921
22	0.49	25 - 68	0.0137045
23	0.49	25 - 68	0.0831504
24	0.49	25 - 68	0.136546
25	0.49	25 - 68	0.17389
26	0.49	25 - 68	0.195183
27	0.49	25 - 68	0.200426
28	0.49	25 - 68	0.189618
29	0.49	25 - 68	0.162759
30	0.49	25 - 68	0.11985
31	0.49	25 - 68	0.0608893
32	0.49	25 - 68	-0.0141219
33	0.49	25 - 68	-0.105184
34	0.49	25 - 68	-0.212297
35	0.49	25 - 68	-0.33546
36	0.49	25 - 68	-0.474674
4	0.04	25 - 104	-1.4403
5	0.04	25 - 104	-1.28142
6	0.04	25 - 104	-1.12899
7	0.04	25 - 104	-0.983005
8	0.04	25 - 104	-0.843469
9	0.04	25 - 104	-0.710382
10	0.04	25 - 104	-0.583742
11	0.04	25 - 104	-0.463551
12	0.04	25 - 104	-0.349807
13	0.04	25 - 104	-0.242511
14	0.04	25 - 104	-0.141663
15	0.04	25 - 104	-0.0472629
16	0.04	25 - 104	0.0406894
17	0.04	25 - 104	0.122194
18	0.04	25 - 104	0.19725
19	0.04	25 - 104	0.265859
20	0.04	25 - 104	0.32802
21	0.04	25 - 104	0.383733
[truncated: 32,652 more rows]
