# Supplementary material for: Phenotypic plasticity of fungal traits in response to moisture and temperature
Source: ISME Commun. 2021 Aug 28;1:43. doi: 10.1038/s43705-021-00045-9 (PMC9723763; doi:10.1038/s43705-021-00045-9)
Supplement: Supplementary file 7 — Table S6 [file 43705_2021_45_MOESM7_ESM.xlsx]

## Sheet: Table S6
Table S6. Differences between each pair of points along the response surface for β-glucosidase. These data were used to plot Figure S8.
Temperature (℃)	Moisture (%WHC)	Isolate X - Isolate Y	Difference between points
4	0.04	25 - 27	-1.29773
5	0.04	25 - 27	-1.18014
6	0.04	25 - 27	-1.06846
7	0.04	25 - 27	-0.962687
8	0.04	25 - 27	-0.862833
9	0.04	25 - 27	-0.768893
10	0.04	25 - 27	-0.680868
11	0.04	25 - 27	-0.598756
12	0.04	25 - 27	-0.522558
13	0.04	25 - 27	-0.452275
14	0.04	25 - 27	-0.387905
15	0.04	25 - 27	-0.329449
16	0.04	25 - 27	-0.276908
17	0.04	25 - 27	-0.23028
18	0.04	25 - 27	-0.189567
19	0.04	25 - 27	-0.154767
20	0.04	25 - 27	-0.125882
21	0.04	25 - 27	-0.102911
22	0.04	25 - 27	-0.0858534
23	0.04	25 - 27	-0.0747101
24	0.04	25 - 27	-0.0694809
25	0.04	25 - 27	-0.0701657
26	0.04	25 - 27	-0.0767646
27	0.04	25 - 27	-0.0892775
28	0.04	25 - 27	-0.107704
29	0.04	25 - 27	-0.132045
30	0.04	25 - 27	-0.1623
31	0.04	25 - 27	-0.198469
32	0.04	25 - 27	-0.240553
33	0.04	25 - 27	-0.28855
34	0.04	25 - 27	-0.342461
35	0.04	25 - 27	-0.402286
36	0.04	25 - 27	-0.468025
4	0.09	25 - 27	-1.30161
5	0.09	25 - 27	-1.18401
6	0.09	25 - 27	-1.07233
7	0.09	25 - 27	-0.96656
8	0.09	25 - 27	-0.866706
9	0.09	25 - 27	-0.772766
10	0.09	25 - 27	-0.684741
11	0.09	25 - 27	-0.602629
12	0.09	25 - 27	-0.526431
13	0.09	25 - 27	-0.456148
14	0.09	25 - 27	-0.391778
15	0.09	25 - 27	-0.333322
16	0.09	25 - 27	-0.280781
17	0.09	25 - 27	-0.234153
18	0.09	25 - 27	-0.19344
19	0.09	25 - 27	-0.15864
20	0.09	25 - 27	-0.129755
21	0.09	25 - 27	-0.106784
22	0.09	25 - 27	-0.0897264
23	0.09	25 - 27	-0.0785831
24	0.09	25 - 27	-0.0733539
25	0.09	25 - 27	-0.0740387
26	0.09	25 - 27	-0.0806376
27	0.09	25 - 27	-0.0931505
28	0.09	25 - 27	-0.111577
29	0.09	25 - 27	-0.135918
30	0.09	25 - 27	-0.166173
31	0.09	25 - 27	-0.202342
32	0.09	25 - 27	-0.244426
33	0.09	25 - 27	-0.292423
34	0.09	25 - 27	-0.346334
35	0.09	25 - 27	-0.406159
36	0.09	25 - 27	-0.471898
4	0.14	25 - 27	-1.30547
5	0.14	25 - 27	-1.18787
6	0.14	25 - 27	-1.07619
7	0.14	25 - 27	-0.970421
8	0.14	25 - 27	-0.870567
9	0.14	25 - 27	-0.776627
10	0.14	25 - 27	-0.688602
11	0.14	25 - 27	-0.60649
12	0.14	25 - 27	-0.530292
13	0.14	25 - 27	-0.460008
14	0.14	25 - 27	-0.395639
15	0.14	25 - 27	-0.337183
16	0.14	25 - 27	-0.284642
17	0.14	25 - 27	-0.238014
18	0.14	25 - 27	-0.197301
19	0.14	25 - 27	-0.162501
20	0.14	25 - 27	-0.133616
21	0.14	25 - 27	-0.110645
22	0.14	25 - 27	-0.0935873
23	0.14	25 - 27	-0.082444
24	0.14	25 - 27	-0.0772148
25	0.14	25 - 27	-0.0778996
26	0.14	25 - 27	-0.0844985
27	0.14	25 - 27	-0.0970114
28	0.14	25 - 27	-0.115438
29	0.14	25 - 27	-0.139779
30	0.14	25 - 27	-0.170034
31	0.14	25 - 27	-0.206203
32	0.14	25 - 27	-0.248286
33	0.14	25 - 27	-0.296284
34	0.14	25 - 27	-0.350195
35	0.14	25 - 27	-0.41002
36	0.14	25 - 27	-0.475759
4	0.19	25 - 27	-1.30932
5	0.19	25 - 27	-1.19172
6	0.19	25 - 27	-1.08004
7	0.19	25 - 27	-0.97427
8	0.19	25 - 27	-0.874416
9	0.19	25 - 27	-0.780476
10	0.19	25 - 27	-0.69245
11	0.19	25 - 27	-0.610339
12	0.19	25 - 27	-0.534141
13	0.19	25 - 27	-0.463857
14	0.19	25 - 27	-0.399488
15	0.19	25 - 27	-0.341032
16	0.19	25 - 27	-0.28849
17	0.19	25 - 27	-0.241863
18	0.19	25 - 27	-0.20115
19	0.19	25 - 27	-0.16635
20	0.19	25 - 27	-0.137465
21	0.19	25 - 27	-0.114493
22	0.19	25 - 27	-0.0974361
23	0.19	25 - 27	-0.0862928
24	0.19	25 - 27	-0.0810636
25	0.19	25 - 27	-0.0817484
26	0.19	25 - 27	-0.0883473
27	0.19	25 - 27	-0.10086
28	0.19	25 - 27	-0.119287
29	0.19	25 - 27	-0.143628
30	0.19	25 - 27	-0.173883
31	0.19	25 - 27	-0.210052
32	0.19	25 - 27	-0.252135
33	0.19	25 - 27	-0.300132
34	0.19	25 - 27	-0.354044
35	0.19	25 - 27	-0.413869
36	0.19	25 - 27	-0.479608
4	0.24	25 - 27	-1.31315
5	0.24	25 - 27	-1.19556
6	0.24	25 - 27	-1.08387
7	0.24	25 - 27	-0.978106
8	0.24	25 - 27	-0.878253
9	0.24	25 - 27	-0.784313
10	0.24	25 - 27	-0.696287
11	0.24	25 - 27	-0.614175
12	0.24	25 - 27	-0.537978
13	0.24	25 - 27	-0.467694
14	0.24	25 - 27	-0.403324
15	0.24	25 - 27	-0.344869
16	0.24	25 - 27	-0.292327
17	0.24	25 - 27	-0.2457
18	0.24	25 - 27	-0.204986
19	0.24	25 - 27	-0.170187
20	0.24	25 - 27	-0.141301
21	0.24	25 - 27	-0.11833
22	0.24	25 - 27	-0.101273
23	0.24	25 - 27	-0.0901295
24	0.24	25 - 27	-0.0849003
25	0.24	25 - 27	-0.0855851
26	0.24	25 - 27	-0.0921839
27	0.24	25 - 27	-0.104697
28	0.24	25 - 27	-0.123124
29	0.24	25 - 27	-0.147465
30	0.24	25 - 27	-0.17772
31	0.24	25 - 27	-0.213889
32	0.24	25 - 27	-0.255972
33	0.24	25 - 27	-0.303969
34	0.24	25 - 27	-0.35788
35	0.24	25 - 27	-0.417705
36	0.24	25 - 27	-0.483445
4	0.29	25 - 27	-1.31698
5	0.29	25 - 27	-1.19938
6	0.29	25 - 27	-1.0877
7	0.29	25 - 27	-0.981931
8	0.29	25 - 27	-0.882077
9	0.29	25 - 27	-0.788137
10	0.29	25 - 27	-0.700112
11	0.29	25 - 27	-0.618
12	0.29	25 - 27	-0.541802
13	0.29	25 - 27	-0.471518
14	0.29	25 - 27	-0.407149
15	0.29	25 - 27	-0.348693
16	0.29	25 - 27	-0.296152
17	0.29	25 - 27	-0.249524
18	0.29	25 - 27	-0.208811
19	0.29	25 - 27	-0.174011
20	0.29	25 - 27	-0.145126
21	0.29	25 - 27	-0.122155
22	0.29	25 - 27	-0.105097
23	0.29	25 - 27	-0.093954
24	0.29	25 - 27	-0.0887248
25	0.29	25 - 27	-0.0894096
26	0.29	25 - 27	-0.0960085
27	0.29	25 - 27	-0.108521
28	0.29	25 - 27	-0.126948
29	0.29	25 - 27	-0.151289
30	0.29	25 - 27	-0.181544
31	0.29	25 - 27	-0.217713
32	0.29	25 - 27	-0.259796
33	0.29	25 - 27	-0.307794
34	0.29	25 - 27	-0.361705
35	0.29	25 - 27	-0.42153
36	0.29	25 - 27	-0.487269
4	0.34	25 - 27	-1.32079
5	0.34	25 - 27	-1.20319
6	0.34	25 - 27	-1.09151
7	0.34	25 - 27	-0.985743
8	0.34	25 - 27	-0.88589
9	0.34	25 - 27	-0.79195
10	0.34	25 - 27	-0.703924
11	0.34	25 - 27	-0.621812
12	0.34	25 - 27	-0.545615
13	0.34	25 - 27	-0.475331
14	0.34	25 - 27	-0.410961
15	0.34	25 - 27	-0.352506
16	0.34	25 - 27	-0.299964
17	0.34	25 - 27	-0.253337
18	0.34	25 - 27	-0.212623
19	0.34	25 - 27	-0.177824
20	0.34	25 - 27	-0.148938
21	0.34	25 - 27	-0.125967
22	0.34	25 - 27	-0.10891
23	0.34	25 - 27	-0.0977665
24	0.34	25 - 27	-0.0925373
25	0.34	25 - 27	-0.0932221
26	0.34	25 - 27	-0.0998209
27	0.34	25 - 27	-0.112334
28	0.34	25 - 27	-0.130761
29	0.34	25 - 27	-0.155102
30	0.34	25 - 27	-0.185357
31	0.34	25 - 27	-0.221526
32	0.34	25 - 27	-0.263609
33	0.34	25 - 27	-0.311606
34	0.34	25 - 27	-0.365517
35	0.34	25 - 27	-0.425342
36	0.34	25 - 27	-0.491082
4	0.39	25 - 27	-1.32459
5	0.39	25 - 27	-1.20699
6	0.39	25 - 27	-1.09531
7	0.39	25 - 27	-0.989544
8	0.39	25 - 27	-0.88969
9	0.39	25 - 27	-0.79575
10	0.39	25 - 27	-0.707724
11	0.39	25 - 27	-0.625613
12	0.39	25 - 27	-0.549415
13	0.39	25 - 27	-0.479131
14	0.39	25 - 27	-0.414762
15	0.39	25 - 27	-0.356306
16	0.39	25 - 27	-0.303765
17	0.39	25 - 27	-0.257137
18	0.39	25 - 27	-0.216424
19	0.39	25 - 27	-0.181624
20	0.39	25 - 27	-0.152739
21	0.39	25 - 27	-0.129767
22	0.39	25 - 27	-0.11271
23	0.39	25 - 27	-0.101567
24	0.39	25 - 27	-0.0963376
25	0.39	25 - 27	-0.0970224
26	0.39	25 - 27	-0.103621
27	0.39	25 - 27	-0.116134
28	0.39	25 - 27	-0.134561
29	0.39	25 - 27	-0.158902
30	0.39	25 - 27	-0.189157
31	0.39	25 - 27	-0.225326
32	0.39	25 - 27	-0.267409
33	0.39	25 - 27	-0.315406
34	0.39	25 - 27	-0.369318
35	0.39	25 - 27	-0.429143
36	0.39	25 - 27	-0.494882
4	0.44	25 - 27	-1.32838
5	0.44	25 - 27	-1.21078
6	0.44	25 - 27	-1.0991
7	0.44	25 - 27	-0.993332
8	0.44	25 - 27	-0.893478
9	0.44	25 - 27	-0.799538
10	0.44	25 - 27	-0.711513
11	0.44	25 - 27	-0.629401
12	0.44	25 - 27	-0.553203
13	0.44	25 - 27	-0.482919
14	0.44	25 - 27	-0.41855
15	0.44	25 - 27	-0.360094
16	0.44	25 - 27	-0.307553
17	0.44	25 - 27	-0.260925
18	0.44	25 - 27	-0.220212
19	0.44	25 - 27	-0.185412
20	0.44	25 - 27	-0.156527
21	0.44	25 - 27	-0.133556
22	0.44	25 - 27	-0.116498
23	0.44	25 - 27	-0.105355
24	0.44	25 - 27	-0.100126
25	0.44	25 - 27	-0.100811
26	0.44	25 - 27	-0.10741
27	0.44	25 - 27	-0.119922
28	0.44	25 - 27	-0.138349
29	0.44	25 - 27	-0.16269
30	0.44	25 - 27	-0.192945
31	0.44	25 - 27	-0.229114
32	0.44	25 - 27	-0.271197
33	0.44	25 - 27	-0.319195
34	0.44	25 - 27	-0.373106
35	0.44	25 - 27	-0.432931
36	0.44	25 - 27	-0.49867
4	0.49	25 - 27	-1.33215
5	0.49	25 - 27	-1.21456
6	0.49	25 - 27	-1.10288
7	0.49	25 - 27	-0.997108
8	0.49	25 - 27	-0.897254
9	0.49	25 - 27	-0.803315
10	0.49	25 - 27	-0.715289
11	0.49	25 - 27	-0.633177
12	0.49	25 - 27	-0.556979
13	0.49	25 - 27	-0.486696
14	0.49	25 - 27	-0.422326
15	0.49	25 - 27	-0.36387
16	0.49	25 - 27	-0.311329
17	0.49	25 - 27	-0.264701
18	0.49	25 - 27	-0.223988
19	0.49	25 - 27	-0.189188
20	0.49	25 - 27	-0.160303
21	0.49	25 - 27	-0.137332
22	0.49	25 - 27	-0.120274
23	0.49	25 - 27	-0.109131
24	0.49	25 - 27	-0.103902
25	0.49	25 - 27	-0.104587
26	0.49	25 - 27	-0.111186
27	0.49	25 - 27	-0.123699
28	0.49	25 - 27	-0.142125
29	0.49	25 - 27	-0.166466
30	0.49	25 - 27	-0.196721
31	0.49	25 - 27	-0.232891
32	0.49	25 - 27	-0.274974
33	0.49	25 - 27	-0.322971
34	0.49	25 - 27	-0.376882
35	0.49	25 - 27	-0.436707
36	0.49	25 - 27	-0.502446
4	0.04	25 - 38	1.46084
5	0.04	25 - 38	1.38639
6	0.04	25 - 38	1.3148
7	0.04	25 - 38	1.24608
8	0.04	25 - 38	1.18023
9	0.04	25 - 38	1.11724
10	0.04	25 - 38	1.05713
11	0.04	25 - 38	0.99989
12	0.04	25 - 38	0.945517
13	0.04	25 - 38	0.894013
14	0.04	25 - 38	0.845379
15	0.04	25 - 38	0.799614
16	0.04	25 - 38	0.756718
17	0.04	25 - 38	0.716692
18	0.04	25 - 38	0.679535
19	0.04	25 - 38	0.645247
20	0.04	25 - 38	0.613829
21	0.04	25 - 38	0.58528
22	0.04	25 - 38	0.559601
23	0.04	25 - 38	0.536791
24	0.04	25 - 38	0.51685
25	0.04	25 - 38	0.499779
26	0.04	25 - 38	0.485577
27	0.04	25 - 38	0.474244
28	0.04	25 - 38	0.465781
29	0.04	25 - 38	0.460188
30	0.04	25 - 38	0.457463
31	0.04	25 - 38	0.457608
32	0.04	25 - 38	0.460622
33	0.04	25 - 38	0.466506
34	0.04	25 - 38	0.475259
35	0.04	25 - 38	0.486881
36	0.04	25 - 38	0.501373
4	0.09	25 - 38	1.45345
5	0.09	25 - 38	1.37899
6	0.09	25 - 38	1.3074
7	0.09	25 - 38	1.23868
8	0.09	25 - 38	1.17283
9	0.09	25 - 38	1.10985
10	0.09	25 - 38	1.04974
11	0.09	25 - 38	0.992496
12	0.09	25 - 38	0.938122
13	0.09	25 - 38	0.886619
14	0.09	25 - 38	0.837984
15	0.09	25 - 38	0.792219
16	0.09	25 - 38	0.749324
17	0.09	25 - 38	0.709297
18	0.09	25 - 38	0.67214
19	0.09	25 - 38	0.637853
20	0.09	25 - 38	0.606435
21	0.09	25 - 38	0.577886
22	0.09	25 - 38	0.552206
23	0.09	25 - 38	0.529396
24	0.09	25 - 38	0.509456
25	0.09	25 - 38	0.492384
26	0.09	25 - 38	0.478183
27	0.09	25 - 38	0.46685
28	0.09	25 - 38	0.458387
29	0.09	25 - 38	0.452793
30	0.09	25 - 38	0.450069
31	0.09	25 - 38	0.450214
32	0.09	25 - 38	0.453228
33	0.09	25 - 38	0.459112
34	0.09	25 - 38	0.467865
35	0.09	25 - 38	0.479487
36	0.09	25 - 38	0.493979
4	0.14	25 - 38	1.44607
5	0.14	25 - 38	1.37161
6	0.14	25 - 38	1.30002
7	0.14	25 - 38	1.2313
8	0.14	25 - 38	1.16545
9	0.14	25 - 38	1.10247
10	0.14	25 - 38	1.04236
11	0.14	25 - 38	0.985115
12	0.14	25 - 38	0.930742
13	0.14	25 - 38	0.879238
14	0.14	25 - 38	0.830604
15	0.14	25 - 38	0.784838
16	0.14	25 - 38	0.741943
17	0.14	25 - 38	0.701917
18	0.14	25 - 38	0.66476
19	0.14	25 - 38	0.630472
20	0.14	25 - 38	0.599054
21	0.14	25 - 38	0.570505
22	0.14	25 - 38	0.544826
23	0.14	25 - 38	0.522016
24	0.14	25 - 38	0.502075
25	0.14	25 - 38	0.485004
26	0.14	25 - 38	0.470802
27	0.14	25 - 38	0.459469
28	0.14	25 - 38	0.451006
29	0.14	25 - 38	0.445412
30	0.14	25 - 38	0.442688
31	0.14	25 - 38	0.442833
32	0.14	25 - 38	0.445847
33	0.14	25 - 38	0.451731
34	0.14	25 - 38	0.460484
35	0.14	25 - 38	0.472106
36	0.14	25 - 38	0.486598
4	0.19	25 - 38	1.4387
5	0.19	25 - 38	1.36424
6	0.19	25 - 38	1.29265
7	0.19	25 - 38	1.22393
8	0.19	25 - 38	1.15808
9	0.19	25 - 38	1.0951
10	0.19	25 - 38	1.03499
11	0.19	25 - 38	0.977748
12	0.19	25 - 38	0.923375
13	0.19	25 - 38	0.871871
14	0.19	25 - 38	0.823237
15	0.19	25 - 38	0.777471
16	0.19	25 - 38	0.734576
17	0.19	25 - 38	0.69455
18	0.19	25 - 38	0.657393
19	0.19	25 - 38	0.623105
20	0.19	25 - 38	0.591687
21	0.19	25 - 38	0.563138
22	0.19	25 - 38	0.537459
23	0.19	25 - 38	0.514649
24	0.19	25 - 38	0.494708
25	0.19	25 - 38	0.477637
26	0.19	25 - 38	0.463435
27	0.19	25 - 38	0.452102
28	0.19	25 - 38	0.443639
29	0.19	25 - 38	0.438045
30	0.19	25 - 38	0.435321
31	0.19	25 - 38	0.435466
32	0.19	25 - 38	0.43848
33	0.19	25 - 38	0.444364
34	0.19	25 - 38	0.453117
35	0.19	25 - 38	0.464739
36	0.19	25 - 38	0.479231
4	0.24	25 - 38	1.43135
5	0.24	25 - 38	1.35689
6	0.24	25 - 38	1.2853
7	0.24	25 - 38	1.21658
8	0.24	25 - 38	1.15073
9	0.24	25 - 38	1.08775
10	0.24	25 - 38	1.02764
11	0.24	25 - 38	0.970395
12	0.24	25 - 38	0.916021
13	0.24	25 - 38	0.864518
14	0.24	25 - 38	0.815883
15	0.24	25 - 38	0.770118
16	0.24	25 - 38	0.727223
17	0.24	25 - 38	0.687196
18	0.24	25 - 38	0.650039
19	0.24	25 - 38	0.615752
20	0.24	25 - 38	0.584334
21	0.24	25 - 38	0.555785
22	0.24	25 - 38	0.530105
23	0.24	25 - 38	0.507295
24	0.24	25 - 38	0.487355
25	0.24	25 - 38	0.470283
26	0.24	25 - 38	0.456082
27	0.24	25 - 38	0.444749
28	0.24	25 - 38	0.436286
29	0.24	25 - 38	0.430692
30	0.24	25 - 38	0.427968
31	0.24	25 - 38	0.428112
32	0.24	25 - 38	0.431127
33	0.24	25 - 38	0.43701
34	0.24	25 - 38	0.445764
35	0.24	25 - 38	0.457386
36	0.24	25 - 38	0.471878
4	0.29	25 - 38	1.42401
5	0.29	25 - 38	1.34955
6	0.29	25 - 38	1.27796
7	0.29	25 - 38	1.20924
8	0.29	25 - 38	1.14339
9	0.29	25 - 38	1.08041
10	0.29	25 - 38	1.0203
11	0.29	25 - 38	0.963055
12	0.29	25 - 38	0.908682
13	0.29	25 - 38	0.857178
14	0.29	25 - 38	0.808544
15	0.29	25 - 38	0.762779
16	0.29	25 - 38	0.719883
17	0.29	25 - 38	0.679857
18	0.29	25 - 38	0.6427
19	0.29	25 - 38	0.608412
20	0.29	25 - 38	0.576994
21	0.29	25 - 38	0.548445
22	0.29	25 - 38	0.522766
23	0.29	25 - 38	0.499956
24	0.29	25 - 38	0.480015
25	0.29	25 - 38	0.462944
26	0.29	25 - 38	0.448742
27	0.29	25 - 38	0.437409
28	0.29	25 - 38	0.428946
29	0.29	25 - 38	0.423352
30	0.29	25 - 38	0.420628
31	0.29	25 - 38	0.420773
32	0.29	25 - 38	0.423787
33	0.29	25 - 38	0.429671
34	0.29	25 - 38	0.438424
35	0.29	25 - 38	0.450046
36	0.29	25 - 38	0.464538
4	0.34	25 - 38	1.41668
5	0.34	25 - 38	1.34223
6	0.34	25 - 38	1.27064
7	0.34	25 - 38	1.20192
8	0.34	25 - 38	1.13607
9	0.34	25 - 38	1.07308
10	0.34	25 - 38	1.01297
11	0.34	25 - 38	0.955729
12	0.34	25 - 38	0.901356
13	0.34	25 - 38	0.849852
14	0.34	25 - 38	0.801218
15	0.34	25 - 38	0.755453
16	0.34	25 - 38	0.712557
17	0.34	25 - 38	0.672531
18	0.34	25 - 38	0.635374
19	0.34	25 - 38	0.601087
20	0.34	25 - 38	0.569668
21	0.34	25 - 38	0.54112
22	0.34	25 - 38	0.51544
23	0.34	25 - 38	0.49263
24	0.34	25 - 38	0.47269
25	0.34	25 - 38	0.455618
26	0.34	25 - 38	0.441416
27	0.34	25 - 38	0.430084
28	0.34	25 - 38	0.421621
29	0.34	25 - 38	0.416027
30	0.34	25 - 38	0.413302
31	0.34	25 - 38	0.413447
32	0.34	25 - 38	0.416462
33	0.34	25 - 38	0.422345
34	0.34	25 - 38	0.431098
35	0.34	25 - 38	0.442721
36	0.34	25 - 38	0.457213
4	0.39	25 - 38	1.40937
5	0.39	25 - 38	1.33491
6	0.39	25 - 38	1.26332
7	0.39	25 - 38	1.1946
8	0.39	25 - 38	1.12875
9	0.39	25 - 38	1.06577
10	0.39	25 - 38	1.00566
11	0.39	25 - 38	0.948417
12	0.39	25 - 38	0.894044
13	0.39	25 - 38	0.84254
14	0.39	25 - 38	0.793906
15	0.39	25 - 38	0.748141
16	0.39	25 - 38	0.705245
17	0.39	25 - 38	0.665219
18	0.39	25 - 38	0.628062
19	0.39	25 - 38	0.593775
20	0.39	25 - 38	0.562356
21	0.39	25 - 38	0.533808
22	0.39	25 - 38	0.508128
23	0.39	25 - 38	0.485318
24	0.39	25 - 38	0.465377
25	0.39	25 - 38	0.448306
26	0.39	25 - 38	0.434104
27	0.39	25 - 38	0.422772
28	0.39	25 - 38	0.414309
29	0.39	25 - 38	0.408715
30	0.39	25 - 38	0.40599
31	0.39	25 - 38	0.406135
32	0.39	25 - 38	0.40915
33	0.39	25 - 38	0.415033
34	0.39	25 - 38	0.423786
35	0.39	25 - 38	0.435409
36	0.39	25 - 38	0.449901
4	0.44	25 - 38	1.40207
5	0.44	25 - 38	1.32761
6	0.44	25 - 38	1.25603
7	0.44	25 - 38	1.18731
8	0.44	25 - 38	1.12145
9	0.44	25 - 38	1.05847
10	0.44	25 - 38	0.998362
11	0.44	25 - 38	0.941119
12	0.44	25 - 38	0.886746
13	0.44	25 - 38	0.835242
14	0.44	25 - 38	0.786608
15	0.44	25 - 38	0.740843
16	0.44	25 - 38	0.697947
17	0.44	25 - 38	0.657921
18	0.44	25 - 38	0.620764
19	0.44	25 - 38	0.586476
20	0.44	25 - 38	0.555058
21	0.44	25 - 38	0.526509
22	0.44	25 - 38	0.50083
23	0.44	25 - 38	0.47802
24	0.44	25 - 38	0.458079
25	0.44	25 - 38	0.441008
26	0.44	25 - 38	0.426806
27	0.44	25 - 38	0.415473
28	0.44	25 - 38	0.40701
29	0.44	25 - 38	0.401416
30	0.44	25 - 38	0.398692
31	0.44	25 - 38	0.398837
32	0.44	25 - 38	0.401851
33	0.44	25 - 38	0.407735
34	0.44	25 - 38	0.416488
35	0.44	25 - 38	0.42811
36	0.44	25 - 38	0.442602
4	0.49	25 - 38	1.39479
5	0.49	25 - 38	1.32033
6	0.49	25 - 38	1.24874
7	0.49	25 - 38	1.18002
8	0.49	25 - 38	1.11417
9	0.49	25 - 38	1.05119
10	0.49	25 - 38	0.991077
11	0.49	25 - 38	0.933835
12	0.49	25 - 38	0.879461
13	0.49	25 - 38	0.827958
14	0.49	25 - 38	0.779323
15	0.49	25 - 38	0.733558
16	0.49	25 - 38	0.690663
17	0.49	25 - 38	0.650636
18	0.49	25 - 38	0.613479
19	0.49	25 - 38	0.579192
20	0.49	25 - 38	0.547774
21	0.49	25 - 38	0.519225
22	0.49	25 - 38	0.493545
23	0.49	25 - 38	0.470735
24	0.49	25 - 38	0.450795
25	0.49	25 - 38	0.433723
26	0.49	25 - 38	0.419522
27	0.49	25 - 38	0.408189
28	0.49	25 - 38	0.399726
29	0.49	25 - 38	0.394132
30	0.49	25 - 38	0.391408
31	0.49	25 - 38	0.391552
32	0.49	25 - 38	0.394567
33	0.49	25 - 38	0.40045
34	0.49	25 - 38	0.409204
35	0.49	25 - 38	0.420826
36	0.49	25 - 38	0.435318
4	0.04	25 - 49	-1.23695
5	0.04	25 - 49	-1.12055
6	0.04	25 - 49	-1.0115
7	0.04	25 - 49	-0.909786
8	0.04	25 - 49	-0.815423
9	0.04	25 - 49	-0.728405
10	0.04	25 - 49	-0.648734
11	0.04	25 - 49	-0.576408
12	0.04	25 - 49	-0.511428
13	0.04	25 - 49	-0.453794
14	0.04	25 - 49	-0.403507
15	0.04	25 - 49	-0.360565
16	0.04	25 - 49	-0.324968
17	0.04	25 - 49	-0.296718
18	0.04	25 - 49	-0.275814
19	0.04	25 - 49	-0.262256
20	0.04	25 - 49	-0.256044
21	0.04	25 - 49	-0.257177
22	0.04	25 - 49	-0.265657
23	0.04	25 - 49	-0.281482
24	0.04	25 - 49	-0.304653
25	0.04	25 - 49	-0.335171
26	0.04	25 - 49	-0.373034
27	0.04	25 - 49	-0.418243
28	0.04	25 - 49	-0.470798
29	0.04	25 - 49	-0.530699
30	0.04	25 - 49	-0.597946
31	0.04	25 - 49	-0.672539
32	0.04	25 - 49	-0.754478
33	0.04	25 - 49	-0.843762
34	0.04	25 - 49	-0.940393
35	0.04	25 - 49	-1.04437
36	0.04	25 - 49	-1.15569
4	0.09	25 - 49	-1.23953
5	0.09	25 - 49	-1.12312
6	0.09	25 - 49	-1.01407
7	0.09	25 - 49	-0.91236
8	0.09	25 - 49	-0.817997
9	0.09	25 - 49	-0.730979
10	0.09	25 - 49	-0.651307
11	0.09	25 - 49	-0.578982
12	0.09	25 - 49	-0.514002
13	0.09	25 - 49	-0.456368
14	0.09	25 - 49	-0.40608
15	0.09	25 - 49	-0.363138
16	0.09	25 - 49	-0.327542
17	0.09	25 - 49	-0.299292
18	0.09	25 - 49	-0.278388
19	0.09	25 - 49	-0.26483
20	0.09	25 - 49	-0.258617
21	0.09	25 - 49	-0.259751
22	0.09	25 - 49	-0.26823
23	0.09	25 - 49	-0.284056
24	0.09	25 - 49	-0.307227
25	0.09	25 - 49	-0.337745
26	0.09	25 - 49	-0.375608
27	0.09	25 - 49	-0.420817
28	0.09	25 - 49	-0.473372
29	0.09	25 - 49	-0.533273
30	0.09	25 - 49	-0.60052
31	0.09	25 - 49	-0.675113
32	0.09	25 - 49	-0.757052
33	0.09	25 - 49	-0.846336
34	0.09	25 - 49	-0.942967
35	0.09	25 - 49	-1.04694
36	0.09	25 - 49	-1.15827
4	0.14	25 - 49	-1.2421
5	0.14	25 - 49	-1.1257
6	0.14	25 - 49	-1.01664
7	0.14	25 - 49	-0.914931
8	0.14	25 - 49	-0.820567
9	0.14	25 - 49	-0.73355
10	0.14	25 - 49	-0.653878
11	0.14	25 - 49	-0.581552
12	0.14	25 - 49	-0.516573
13	0.14	25 - 49	-0.458939
14	0.14	25 - 49	-0.408651
15	0.14	25 - 49	-0.365709
16	0.14	25 - 49	-0.330113
17	0.14	25 - 49	-0.301863
18	0.14	25 - 49	-0.280959
19	0.14	25 - 49	-0.2674
20	0.14	25 - 49	-0.261188
21	0.14	25 - 49	-0.262322
22	0.14	25 - 49	-0.270801
23	0.14	25 - 49	-0.286627
24	0.14	25 - 49	-0.309798
25	0.14	25 - 49	-0.340315
26	0.14	25 - 49	-0.378178
27	0.14	25 - 49	-0.423388
28	0.14	25 - 49	-0.475943
29	0.14	25 - 49	-0.535844
30	0.14	25 - 49	-0.603091
31	0.14	25 - 49	-0.677683
32	0.14	25 - 49	-0.759622
33	0.14	25 - 49	-0.848907
34	0.14	25 - 49	-0.945538
35	0.14	25 - 49	-1.04951
36	0.14	25 - 49	-1.16084
4	0.19	25 - 49	-1.24466
5	0.19	25 - 49	-1.12826
6	0.19	25 - 49	-1.01921
7	0.19	25 - 49	-0.917498
8	0.19	25 - 49	-0.823135
9	0.19	25 - 49	-0.736117
10	0.19	25 - 49	-0.656446
11	0.19	25 - 49	-0.58412
12	0.19	25 - 49	-0.51914
13	0.19	25 - 49	-0.461507
14	0.19	25 - 49	-0.411219
15	0.19	25 - 49	-0.368277
16	0.19	25 - 49	-0.332681
17	0.19	25 - 49	-0.304431
18	0.19	25 - 49	-0.283526
19	0.19	25 - 49	-0.269968
20	0.19	25 - 49	-0.263756
21	0.19	25 - 49	-0.264889
22	0.19	25 - 49	-0.273369
23	0.19	25 - 49	-0.289194
24	0.19	25 - 49	-0.312366
25	0.19	25 - 49	-0.342883
26	0.19	25 - 49	-0.380746
27	0.19	25 - 49	-0.425955
28	0.19	25 - 49	-0.47851
29	0.19	25 - 49	-0.538411
30	0.19	25 - 49	-0.605658
31	0.19	25 - 49	-0.680251
32	0.19	25 - 49	-0.76219
33	0.19	25 - 49	-0.851475
34	0.19	25 - 49	-0.948105
35	0.19	25 - 49	-1.05208
36	0.19	25 - 49	-1.1634
4	0.24	25 - 49	-1.24723
5	0.24	25 - 49	-1.13083
6	0.24	25 - 49	-1.02177
7	0.24	25 - 49	-0.920063
8	0.24	25 - 49	-0.825699
9	0.24	25 - 49	-0.738682
10	0.24	25 - 49	-0.65901
11	0.24	25 - 49	-0.586685
12	0.24	25 - 49	-0.521705
13	0.24	25 - 49	-0.464071
14	0.24	25 - 49	-0.413783
15	0.24	25 - 49	-0.370841
16	0.24	25 - 49	-0.335245
17	0.24	25 - 49	-0.306995
18	0.24	25 - 49	-0.286091
19	0.24	25 - 49	-0.272533
20	0.24	25 - 49	-0.26632
21	0.24	25 - 49	-0.267454
22	0.24	25 - 49	-0.275933
23	0.24	25 - 49	-0.291759
24	0.24	25 - 49	-0.31493
25	0.24	25 - 49	-0.345447
26	0.24	25 - 49	-0.383311
27	0.24	25 - 49	-0.42852
28	0.24	25 - 49	-0.481075
29	0.24	25 - 49	-0.540976
30	0.24	25 - 49	-0.608223
31	0.24	25 - 49	-0.682816
32	0.24	25 - 49	-0.764754
33	0.24	25 - 49	-0.854039
34	0.24	25 - 49	-0.95067
35	0.24	25 - 49	-1.05465
36	0.24	25 - 49	-1.16597
4	0.29	25 - 49	-1.24979
5	0.29	25 - 49	-1.13339
6	0.29	25 - 49	-1.02433
7	0.29	25 - 49	-0.922624
8	0.29	25 - 49	-0.828261
9	0.29	25 - 49	-0.741243
10	0.29	25 - 49	-0.661572
11	0.29	25 - 49	-0.589246
12	0.29	25 - 49	-0.524266
13	0.29	25 - 49	-0.466633
14	0.29	25 - 49	-0.416345
15	0.29	25 - 49	-0.373403
16	0.29	25 - 49	-0.337807
17	0.29	25 - 49	-0.309557
18	0.29	25 - 49	-0.288652
19	0.29	25 - 49	-0.275094
20	0.29	25 - 49	-0.268882
21	0.29	25 - 49	-0.270015
22	0.29	25 - 49	-0.278495
23	0.29	25 - 49	-0.29432
24	0.29	25 - 49	-0.317492
25	0.29	25 - 49	-0.348009
26	0.29	25 - 49	-0.385872
27	0.29	25 - 49	-0.431081
28	0.29	25 - 49	-0.483636
29	0.29	25 - 49	-0.543537
30	0.29	25 - 49	-0.610784
31	0.29	25 - 49	-0.685377
32	0.29	25 - 49	-0.767316
33	0.29	25 - 49	-0.856601
34	0.29	25 - 49	-0.953231
35	0.29	25 - 49	-1.05721
36	0.29	25 - 49	-1.16853
4	0.34	25 - 49	-1.25235
5	0.34	25 - 49	-1.13595
6	0.34	25 - 49	-1.02689
7	0.34	25 - 49	-0.925183
8	0.34	25 - 49	-0.830819
9	0.34	25 - 49	-0.743802
10	0.34	25 - 49	-0.66413
11	0.34	25 - 49	-0.591804
12	0.34	25 - 49	-0.526825
13	0.34	25 - 49	-0.469191
14	0.34	25 - 49	-0.418903
15	0.34	25 - 49	-0.375961
16	0.34	25 - 49	-0.340365
17	0.34	25 - 49	-0.312115
18	0.34	25 - 49	-0.291211
19	0.34	25 - 49	-0.277652
20	0.34	25 - 49	-0.27144
21	0.34	25 - 49	-0.272574
22	0.34	25 - 49	-0.281053
23	0.34	25 - 49	-0.296879
24	0.34	25 - 49	-0.32005
25	0.34	25 - 49	-0.350567
26	0.34	25 - 49	-0.38843
27	0.34	25 - 49	-0.43364
28	0.34	25 - 49	-0.486195
29	0.34	25 - 49	-0.546096
30	0.34	25 - 49	-0.613343
31	0.34	25 - 49	-0.687935
32	0.34	25 - 49	-0.769874
33	0.34	25 - 49	-0.859159
34	0.34	25 - 49	-0.95579
35	0.34	25 - 49	-1.05977
36	0.34	25 - 49	-1.17109
4	0.39	25 - 49	-1.2549
5	0.39	25 - 49	-1.1385
6	0.39	25 - 49	-1.02945
7	0.39	25 - 49	-0.927738
8	0.39	25 - 49	-0.833375
9	0.39	25 - 49	-0.746357
10	0.39	25 - 49	-0.666685
11	0.39	25 - 49	-0.59436
12	0.39	25 - 49	-0.52938
13	0.39	25 - 49	-0.471746
14	0.39	25 - 49	-0.421458
15	0.39	25 - 49	-0.378516
16	0.39	25 - 49	-0.34292
17	0.39	25 - 49	-0.31467
18	0.39	25 - 49	-0.293766
19	0.39	25 - 49	-0.280208
20	0.39	25 - 49	-0.273995
21	0.39	25 - 49	-0.275129
22	0.39	25 - 49	-0.283608
23	0.39	25 - 49	-0.299434
24	0.39	25 - 49	-0.322605
25	0.39	25 - 49	-0.353123
26	0.39	25 - 49	-0.390986
27	0.39	25 - 49	-0.436195
28	0.39	25 - 49	-0.48875
29	0.39	25 - 49	-0.548651
30	0.39	25 - 49	-0.615898
31	0.39	25 - 49	-0.690491
32	0.39	25 - 49	-0.77243
33	0.39	25 - 49	-0.861714
34	0.39	25 - 49	-0.958345
35	0.39	25 - 49	-1.06232
36	0.39	25 - 49	-1.17364
4	0.44	25 - 49	-1.25746
5	0.44	25 - 49	-1.14105
6	0.44	25 - 49	-1.032
7	0.44	25 - 49	-0.93029
8	0.44	25 - 49	-0.835927
9	0.44	25 - 49	-0.748909
10	0.44	25 - 49	-0.669238
11	0.44	25 - 49	-0.596912
12	0.44	25 - 49	-0.531932
13	0.44	25 - 49	-0.474298
14	0.44	25 - 49	-0.424011
15	0.44	25 - 49	-0.381069
16	0.44	25 - 49	-0.345472
17	0.44	25 - 49	-0.317222
18	0.44	25 - 49	-0.296318
19	0.44	25 - 49	-0.28276
20	0.44	25 - 49	-0.276548
21	0.44	25 - 49	-0.277681
22	0.44	25 - 49	-0.286161
23	0.44	25 - 49	-0.301986
24	0.44	25 - 49	-0.325157
25	0.44	25 - 49	-0.355675
26	0.44	25 - 49	-0.393538
27	0.44	25 - 49	-0.438747
28	0.44	25 - 49	-0.491302
29	0.44	25 - 49	-0.551203
30	0.44	25 - 49	-0.61845
31	0.44	25 - 49	-0.693043
32	0.44	25 - 49	-0.774982
33	0.44	25 - 49	-0.864266
34	0.44	25 - 49	-0.960897
35	0.44	25 - 49	-1.06487
36	0.44	25 - 49	-1.1762
4	0.49	25 - 49	-1.26001
5	0.49	25 - 49	-1.1436
6	0.49	25 - 49	-1.03455
7	0.49	25 - 49	-0.932839
8	0.49	25 - 49	-0.838476
9	0.49	25 - 49	-0.751458
10	0.49	25 - 49	-0.671787
11	0.49	25 - 49	-0.599461
12	0.49	25 - 49	-0.534481
13	0.49	25 - 49	-0.476848
14	0.49	25 - 49	-0.42656
15	0.49	25 - 49	-0.383618
16	0.49	25 - 49	-0.348022
17	0.49	25 - 49	-0.319771
18	0.49	25 - 49	-0.298867
19	0.49	25 - 49	-0.285309
20	0.49	25 - 49	-0.279097
21	0.49	25 - 49	-0.28023
22	0.49	25 - 49	-0.28871
23	0.49	25 - 49	-0.304535
24	0.49	25 - 49	-0.327707
25	0.49	25 - 49	-0.358224
26	0.49	25 - 49	-0.396087
27	0.49	25 - 49	-0.441296
28	0.49	25 - 49	-0.493851
29	0.49	25 - 49	-0.553752
30	0.49	25 - 49	-0.620999
31	0.49	25 - 49	-0.695592
32	0.49	25 - 49	-0.777531
33	0.49	25 - 49	-0.866816
34	0.49	25 - 49	-0.963446
35	0.49	25 - 49	-1.06742
36	0.49	25 - 49	-1.17875
4	0.04	25 - 52	2.13216
5	0.04	25 - 52	2.07528
6	0.04	25 - 52	2.02055
7	0.04	25 - 52	1.96798
8	0.04	25 - 52	1.91756
9	0.04	25 - 52	1.86928
10	0.04	25 - 52	1.82316
11	0.04	25 - 52	1.77919
12	0.04	25 - 52	1.73738
13	0.04	25 - 52	1.69771
14	0.04	25 - 52	1.66019
15	0.04	25 - 52	1.62483
16	0.04	25 - 52	1.59161
17	0.04	25 - 52	1.56055
18	0.04	25 - 52	1.53164
19	0.04	25 - 52	1.50488
20	0.04	25 - 52	1.48027
21	0.04	25 - 52	1.45782
22	0.04	25 - 52	1.43751
23	0.04	25 - 52	1.41935
24	0.04	25 - 52	1.40335
25	0.04	25 - 52	1.3895
26	0.04	25 - 52	1.3778
27	0.04	25 - 52	1.36825
28	0.04	25 - 52	1.36085
29	0.04	25 - 52	1.3556
30	0.04	25 - 52	1.35251
31	0.04	25 - 52	1.35156
32	0.04	25 - 52	1.35277
33	0.04	25 - 52	1.35613
34	0.04	25 - 52	1.36164
35	0.04	25 - 52	1.3693
36	0.04	25 - 52	1.37911
4	0.09	25 - 52	2.12365
5	0.09	25 - 52	2.06678
6	0.09	25 - 52	2.01205
7	0.09	25 - 52	1.95948
8	0.09	25 - 52	1.90905
9	0.09	25 - 52	1.86078
10	0.09	25 - 52	1.81466
11	0.09	25 - 52	1.77069
12	0.09	25 - 52	1.72887
13	0.09	25 - 52	1.6892
14	0.09	25 - 52	1.65169
15	0.09	25 - 52	1.61632
16	0.09	25 - 52	1.58311
17	0.09	25 - 52	1.55205
18	0.09	25 - 52	1.52314
19	0.09	25 - 52	1.49638
20	0.09	25 - 52	1.47177
21	0.09	25 - 52	1.44931
22	0.09	25 - 52	1.429
23	0.09	25 - 52	1.41085
24	0.09	25 - 52	1.39485
25	0.09	25 - 52	1.38099
26	0.09	25 - 52	1.36929
27	0.09	25 - 52	1.35974
28	0.09	25 - 52	1.35235
29	0.09	25 - 52	1.3471
30	0.09	25 - 52	1.344
31	0.09	25 - 52	1.34306
32	0.09	25 - 52	1.34426
33	0.09	25 - 52	1.34762
34	0.09	25 - 52	1.35313
35	0.09	25 - 52	1.36079
36	0.09	25 - 52	1.3706
4	0.14	25 - 52	2.11516
5	0.14	25 - 52	2.05829
6	0.14	25 - 52	2.00356
7	0.14	25 - 52	1.95099
8	0.14	25 - 52	1.90056
9	0.14	25 - 52	1.85229
10	0.14	25 - 52	1.80617
11	0.14	25 - 52	1.7622
12	0.14	25 - 52	1.72038
13	0.14	25 - 52	1.68071
14	0.14	25 - 52	1.6432
15	0.14	25 - 52	1.60783
16	0.14	25 - 52	1.57462
17	0.14	25 - 52	1.54356
18	0.14	25 - 52	1.51465
19	0.14	25 - 52	1.48789
20	0.14	25 - 52	1.46328
21	0.14	25 - 52	1.44082
22	0.14	25 - 52	1.42052
23	0.14	25 - 52	1.40236
24	0.14	25 - 52	1.38636
25	0.14	25 - 52	1.37251
26	0.14	25 - 52	1.3608
27	0.14	25 - 52	1.35125
28	0.14	25 - 52	1.34386
29	0.14	25 - 52	1.33861
30	0.14	25 - 52	1.33551
31	0.14	25 - 52	1.33457
32	0.14	25 - 52	1.33577
33	0.14	25 - 52	1.33913
34	0.14	25 - 52	1.34464
35	0.14	25 - 52	1.3523
36	0.14	25 - 52	1.36211
4	0.19	25 - 52	2.10669
5	0.19	25 - 52	2.04981
6	0.19	25 - 52	1.99509
7	0.19	25 - 52	1.94251
8	0.19	25 - 52	1.89209
9	0.19	25 - 52	1.84382
10	0.19	25 - 52	1.7977
11	0.19	25 - 52	1.75373
12	0.19	25 - 52	1.71191
13	0.19	25 - 52	1.67224
14	0.19	25 - 52	1.63472
15	0.19	25 - 52	1.59936
16	0.19	25 - 52	1.56615
17	0.19	25 - 52	1.53508
18	0.19	25 - 52	1.50617
19	0.19	25 - 52	1.47941
20	0.19	25 - 52	1.4548
21	0.19	25 - 52	1.43235
22	0.19	25 - 52	1.41204
23	0.19	25 - 52	1.39389
24	0.19	25 - 52	1.37788
25	0.19	25 - 52	1.36403
26	0.19	25 - 52	1.35233
27	0.19	25 - 52	1.34278
28	0.19	25 - 52	1.33538
29	0.19	25 - 52	1.33013
30	0.19	25 - 52	1.32704
31	0.19	25 - 52	1.32609
32	0.19	25 - 52	1.3273
33	0.19	25 - 52	1.33066
34	0.19	25 - 52	1.33617
35	0.19	25 - 52	1.34383
36	0.19	25 - 52	1.35364
4	0.24	25 - 52	2.09823
5	0.24	25 - 52	2.04135
6	0.24	25 - 52	1.98663
7	0.24	25 - 52	1.93405
8	0.24	25 - 52	1.88363
9	0.24	25 - 52	1.83536
10	0.24	25 - 52	1.78924
11	0.24	25 - 52	1.74527
12	0.24	25 - 52	1.70345
13	0.24	25 - 52	1.66378
14	0.24	25 - 52	1.62626
15	0.24	25 - 52	1.5909
16	0.24	25 - 52	1.55769
17	0.24	25 - 52	1.52662
18	0.24	25 - 52	1.49771
19	0.24	25 - 52	1.47095
20	0.24	25 - 52	1.44634
21	0.24	25 - 52	1.42389
22	0.24	25 - 52	1.40358
23	0.24	25 - 52	1.38543
24	0.24	25 - 52	1.36942
25	0.24	25 - 52	1.35557
26	0.24	25 - 52	1.34387
27	0.24	25 - 52	1.33432
28	0.24	25 - 52	1.32692
29	0.24	25 - 52	1.32167
30	0.24	25 - 52	1.31858
31	0.24	25 - 52	1.31763
32	0.24	25 - 52	1.31884
33	0.24	25 - 52	1.3222
34	0.24	25 - 52	1.32771
35	0.24	25 - 52	1.33537
36	0.24	25 - 52	1.34518
4	0.29	25 - 52	2.08979
5	0.29	25 - 52	2.03291
6	0.29	25 - 52	1.97818
7	0.29	25 - 52	1.92561
8	0.29	25 - 52	1.87518
9	0.29	25 - 52	1.82691
10	0.29	25 - 52	1.78079
11	0.29	25 - 52	1.73682
12	0.29	25 - 52	1.695
13	0.29	25 - 52	1.65534
14	0.29	25 - 52	1.61782
15	0.29	25 - 52	1.58246
16	0.29	25 - 52	1.54924
17	0.29	25 - 52	1.51818
18	0.29	25 - 52	1.48927
19	0.29	25 - 52	1.46251
20	0.29	25 - 52	1.4379
21	0.29	25 - 52	1.41544
22	0.29	25 - 52	1.39514
23	0.29	25 - 52	1.37698
24	0.29	25 - 52	1.36098
25	0.29	25 - 52	1.34713
26	0.29	25 - 52	1.33543
27	0.29	25 - 52	1.32588
28	0.29	25 - 52	1.31848
29	0.29	25 - 52	1.31323
30	0.29	25 - 52	1.31013
31	0.29	25 - 52	1.30919
32	0.29	25 - 52	1.3104
33	0.29	25 - 52	1.31375
34	0.29	25 - 52	1.31926
35	0.29	25 - 52	1.32692
36	0.29	25 - 52	1.33674
4	0.34	25 - 52	2.08136
5	0.34	25 - 52	2.02448
6	0.34	25 - 52	1.96975
7	0.34	25 - 52	1.91718
8	0.34	25 - 52	1.86676
9	0.34	25 - 52	1.81848
10	0.34	25 - 52	1.77236
11	0.34	25 - 52	1.72839
12	0.34	25 - 52	1.68657
13	0.34	25 - 52	1.64691
14	0.34	25 - 52	1.60939
15	0.34	25 - 52	1.57403
16	0.34	25 - 52	1.54081
17	0.34	25 - 52	1.50975
18	0.34	25 - 52	1.48084
19	0.34	25 - 52	1.45408
20	0.34	25 - 52	1.42947
21	0.34	25 - 52	1.40701
22	0.34	25 - 52	1.38671
23	0.34	25 - 52	1.36855
24	0.34	25 - 52	1.35255
25	0.34	25 - 52	1.3387
26	0.34	25 - 52	1.327
27	0.34	25 - 52	1.31745
28	0.34	25 - 52	1.31005
29	0.34	25 - 52	1.3048
30	0.34	25 - 52	1.30171
31	0.34	25 - 52	1.30076
32	0.34	25 - 52	1.30197
33	0.34	25 - 52	1.30533
34	0.34	25 - 52	1.31083
35	0.34	25 - 52	1.31849
36	0.34	25 - 52	1.32831
4	0.39	25 - 52	2.07294
5	0.39	25 - 52	2.01607
6	0.39	25 - 52	1.96134
7	0.39	25 - 52	1.90877
8	0.39	25 - 52	1.85834
9	0.39	25 - 52	1.81007
10	0.39	25 - 52	1.76395
11	0.39	25 - 52	1.71998
12	0.39	25 - 52	1.67816
13	0.39	25 - 52	1.63849
14	0.39	25 - 52	1.60098
15	0.39	25 - 52	1.56561
16	0.39	25 - 52	1.5324
17	0.39	25 - 52	1.50134
18	0.39	25 - 52	1.47243
19	0.39	25 - 52	1.44567
20	0.39	25 - 52	1.42106
21	0.39	25 - 52	1.3986
22	0.39	25 - 52	1.37829
23	0.39	25 - 52	1.36014
24	0.39	25 - 52	1.34414
25	0.39	25 - 52	1.33028
26	0.39	25 - 52	1.31858
27	0.39	25 - 52	1.30903
28	0.39	25 - 52	1.30163
29	0.39	25 - 52	1.29639
30	0.39	25 - 52	1.29329
31	0.39	25 - 52	1.29235
32	0.39	25 - 52	1.29355
33	0.39	25 - 52	1.29691
34	0.39	25 - 52	1.30242
35	0.39	25 - 52	1.31008
36	0.39	25 - 52	1.31989
4	0.44	25 - 52	2.06454
5	0.44	25 - 52	2.00767
6	0.44	25 - 52	1.95294
7	0.44	25 - 52	1.90037
8	0.44	25 - 52	1.84994
9	0.44	25 - 52	1.80167
10	0.44	25 - 52	1.75555
11	0.44	25 - 52	1.71158
12	0.44	25 - 52	1.66976
13	0.44	25 - 52	1.63009
14	0.44	25 - 52	1.59258
15	0.44	25 - 52	1.55721
16	0.44	25 - 52	1.524
17	0.44	25 - 52	1.49294
18	0.44	25 - 52	1.46403
19	0.44	25 - 52	1.43727
20	0.44	25 - 52	1.41266
21	0.44	25 - 52	1.3902
22	0.44	25 - 52	1.3699
23	0.44	25 - 52	1.35174
24	0.44	25 - 52	1.33574
25	0.44	25 - 52	1.32188
26	0.44	25 - 52	1.31018
27	0.44	25 - 52	1.30063
28	0.44	25 - 52	1.29324
29	0.44	25 - 52	1.28799
30	0.44	25 - 52	1.28489
31	0.44	25 - 52	1.28395
32	0.44	25 - 52	1.28515
33	0.44	25 - 52	1.28851
34	0.44	25 - 52	1.29402
35	0.44	25 - 52	1.30168
36	0.44	25 - 52	1.31149
4	0.49	25 - 52	2.05616
5	0.49	25 - 52	1.99928
6	0.49	25 - 52	1.94456
7	0.49	25 - 52	1.89198
8	0.49	25 - 52	1.84156
9	0.49	25 - 52	1.79329
10	0.49	25 - 52	1.74717
11	0.49	25 - 52	1.7032
12	0.49	25 - 52	1.66138
13	0.49	25 - 52	1.62171
14	0.49	25 - 52	1.58419
15	0.49	25 - 52	1.54883
16	0.49	25 - 52	1.51562
17	0.49	25 - 52	1.48455
18	0.49	25 - 52	1.45564
19	0.49	25 - 52	1.42888
20	0.49	25 - 52	1.40427
21	0.49	25 - 52	1.38182
22	0.49	25 - 52	1.36151
23	0.49	25 - 52	1.34336
24	0.49	25 - 52	1.32735
25	0.49	25 - 52	1.3135
26	0.49	25 - 52	1.3018
27	0.49	25 - 52	1.29225
28	0.49	25 - 52	1.28485
29	0.49	25 - 52	1.2796
30	0.49	25 - 52	1.27651
31	0.49	25 - 52	1.27556
32	0.49	25 - 52	1.27677
33	0.49	25 - 52	1.28013
34	0.49	25 - 52	1.28564
35	0.49	25 - 52	1.2933
36	0.49	25 - 52	1.30311
4	0.04	25 - 56	-2.20989
5	0.04	25 - 56	-2.14125
6	0.04	25 - 56	-2.06908
7	0.04	25 - 56	-1.99338
8	0.04	25 - 56	-1.91415
9	0.04	25 - 56	-1.83138
10	0.04	25 - 56	-1.74509
11	0.04	25 - 56	-1.65526
12	0.04	25 - 56	-1.56191
13	0.04	25 - 56	-1.46502
14	0.04	25 - 56	-1.3646
15	0.04	25 - 56	-1.26065
16	0.04	25 - 56	-1.15318
17	0.04	25 - 56	-1.04217
18	0.04	25 - 56	-0.927625
19	0.04	25 - 56	-0.809554
20	0.04	25 - 56	-0.687952
21	0.04	25 - 56	-0.562819
22	0.04	25 - 56	-0.434155
23	0.04	25 - 56	-0.301961
24	0.04	25 - 56	-0.166236
25	0.04	25 - 56	-0.0269797
26	0.04	25 - 56	0.115807
27	0.04	25 - 56	0.262125
28	0.04	25 - 56	0.411973
29	0.04	25 - 56	0.565352
30	0.04	25 - 56	0.722262
31	0.04	25 - 56	0.882702
32	0.04	25 - 56	1.04667
33	0.04	25 - 56	1.21418
34	0.04	25 - 56	1.38521
35	0.04	25 - 56	1.55977
36	0.04	25 - 56	1.73787
4	0.09	25 - 56	-2.21527
5	0.09	25 - 56	-2.14663
6	0.09	25 - 56	-2.07446
7	0.09	25 - 56	-1.99876
8	0.09	25 - 56	-1.91953
9	0.09	25 - 56	-1.83676
10	0.09	25 - 56	-1.75047
11	0.09	25 - 56	-1.66064
12	0.09	25 - 56	-1.56729
13	0.09	25 - 56	-1.4704
14	0.09	25 - 56	-1.36998
15	0.09	25 - 56	-1.26604
16	0.09	25 - 56	-1.15856
17	0.09	25 - 56	-1.04755
18	0.09	25 - 56	-0.933006
19	0.09	25 - 56	-0.814934
20	0.09	25 - 56	-0.693332
21	0.09	25 - 56	-0.568199
22	0.09	25 - 56	-0.439536
23	0.09	25 - 56	-0.307341
24	0.09	25 - 56	-0.171616
25	0.09	25 - 56	-0.0323602
26	0.09	25 - 56	0.110427
27	0.09	25 - 56	0.256744
28	0.09	25 - 56	0.406592
29	0.09	25 - 56	0.559971
30	0.09	25 - 56	0.716881
31	0.09	25 - 56	0.877322
32	0.09	25 - 56	1.04129
33	0.09	25 - 56	1.2088
34	0.09	25 - 56	1.37983
35	0.09	25 - 56	1.55439
36	0.09	25 - 56	1.73249
4	0.14	25 - 56	-2.22064
5	0.14	25 - 56	-2.152
6	0.14	25 - 56	-2.07983
7	0.14	25 - 56	-2.00412
8	0.14	25 - 56	-1.92489
9	0.14	25 - 56	-1.84213
10	0.14	25 - 56	-1.75583
11	0.14	25 - 56	-1.66601
12	0.14	25 - 56	-1.57265
13	0.14	25 - 56	-1.47576
14	0.14	25 - 56	-1.37535
15	0.14	25 - 56	-1.2714
16	0.14	25 - 56	-1.16392
17	0.14	25 - 56	-1.05291
18	0.14	25 - 56	-0.938369
19	0.14	25 - 56	-0.820298
20	0.14	25 - 56	-0.698696
21	0.14	25 - 56	-0.573563
22	0.14	25 - 56	-0.444899
23	0.14	25 - 56	-0.312705
24	0.14	25 - 56	-0.17698
25	0.14	25 - 56	-0.0377238
26	0.14	25 - 56	0.105063
27	0.14	25 - 56	0.251381
28	0.14	25 - 56	0.401229
29	0.14	25 - 56	0.554608
30	0.14	25 - 56	0.711518
31	0.14	25 - 56	0.871958
32	0.14	25 - 56	1.03593
33	0.14	25 - 56	1.20343
34	0.14	25 - 56	1.37446
35	0.14	25 - 56	1.54903
36	0.14	25 - 56	1.72712
4	0.19	25 - 56	-2.22598
5	0.19	25 - 56	-2.15734
6	0.19	25 - 56	-2.08517
7	0.19	25 - 56	-2.00947
8	0.19	25 - 56	-1.93024
9	0.19	25 - 56	-1.84747
10	0.19	25 - 56	-1.76118
11	0.19	25 - 56	-1.67135
12	0.19	25 - 56	-1.578
13	0.19	25 - 56	-1.48111
14	0.19	25 - 56	-1.38069
15	0.19	25 - 56	-1.27675
16	0.19	25 - 56	-1.16927
17	0.19	25 - 56	-1.05826
18	0.19	25 - 56	-0.943716
19	0.19	25 - 56	-0.825645
20	0.19	25 - 56	-0.704043
21	0.19	25 - 56	-0.57891
22	0.19	25 - 56	-0.450246
23	0.19	25 - 56	-0.318052
24	0.19	25 - 56	-0.182327
25	0.19	25 - 56	-0.0430706
26	0.19	25 - 56	0.0997162
27	0.19	25 - 56	0.246034
28	0.19	25 - 56	0.395882
29	0.19	25 - 56	0.549261
30	0.19	25 - 56	0.706171
31	0.19	25 - 56	0.866612
32	0.19	25 - 56	1.03058
33	0.19	25 - 56	1.19809
34	0.19	25 - 56	1.36912
35	0.19	25 - 56	1.54368
36	0.19	25 - 56	1.72178
4	0.24	25 - 56	-2.23131
5	0.24	25 - 56	-2.16267
6	0.24	25 - 56	-2.0905
7	0.24	25 - 56	-2.0148
8	0.24	25 - 56	-1.93557
9	0.24	25 - 56	-1.8528
10	0.24	25 - 56	-1.76651
11	0.24	25 - 56	-1.67668
12	0.24	25 - 56	-1.58333
13	0.24	25 - 56	-1.48644
14	0.24	25 - 56	-1.38602
15	0.24	25 - 56	-1.28208
16	0.24	25 - 56	-1.1746
17	0.24	25 - 56	-1.06359
18	0.24	25 - 56	-0.949046
19	0.24	25 - 56	-0.830975
20	0.24	25 - 56	-0.709373
21	0.24	25 - 56	-0.58424
22	0.24	25 - 56	-0.455576
23	0.24	25 - 56	-0.323382
24	0.24	25 - 56	-0.187657
25	0.24	25 - 56	-0.0484006
26	0.24	25 - 56	0.0943862
27	0.24	25 - 56	0.240704
28	0.24	25 - 56	0.390552
29	0.24	25 - 56	0.543931
30	0.24	25 - 56	0.700841
31	0.24	25 - 56	0.861282
32	0.24	25 - 56	1.02525
33	0.24	25 - 56	1.19276
34	0.24	25 - 56	1.36379
35	0.24	25 - 56	1.53835
36	0.24	25 - 56	1.71645
4	0.29	25 - 56	-2.23663
5	0.29	25 - 56	-2.16799
6	0.29	25 - 56	-2.09582
7	0.29	25 - 56	-2.02011
8	0.29	25 - 56	-1.94088
9	0.29	25 - 56	-1.85812
10	0.29	25 - 56	-1.77182
11	0.29	25 - 56	-1.682
12	0.29	25 - 56	-1.58864
13	0.29	25 - 56	-1.49175
14	0.29	25 - 56	-1.39134
15	0.29	25 - 56	-1.28739
16	0.29	25 - 56	-1.17991
17	0.29	25 - 56	-1.0689
18	0.29	25 - 56	-0.954359
19	0.29	25 - 56	-0.836288
20	0.29	25 - 56	-0.714686
21	0.29	25 - 56	-0.589553
22	0.29	25 - 56	-0.460889
23	0.29	25 - 56	-0.328695
24	0.29	25 - 56	-0.19297
25	0.29	25 - 56	-0.0537138
26	0.29	25 - 56	0.089073
27	0.29	25 - 56	0.235391
28	0.29	25 - 56	0.385239
29	0.29	25 - 56	0.538618
30	0.29	25 - 56	0.695528
31	0.29	25 - 56	0.855968
32	0.29	25 - 56	1.01994
33	0.29	25 - 56	1.18744
34	0.29	25 - 56	1.35847
35	0.29	25 - 56	1.53304
36	0.29	25 - 56	1.71113
4	0.34	25 - 56	-2.24192
5	0.34	25 - 56	-2.17328
6	0.34	25 - 56	-2.10111
7	0.34	25 - 56	-2.02541
8	0.34	25 - 56	-1.94618
9	0.34	25 - 56	-1.86341
10	0.34	25 - 56	-1.77712
11	0.34	25 - 56	-1.68729
12	0.34	25 - 56	-1.59394
13	0.34	25 - 56	-1.49705
14	0.34	25 - 56	-1.39663
15	0.34	25 - 56	-1.29269
16	0.34	25 - 56	-1.18521
17	0.34	25 - 56	-1.0742
18	0.34	25 - 56	-0.959656
19	0.34	25 - 56	-0.841584
20	0.34	25 - 56	-0.719982
21	0.34	25 - 56	-0.594849
22	0.34	25 - 56	-0.466186
23	0.34	25 - 56	-0.333991
24	0.34	25 - 56	-0.198266
25	0.34	25 - 56	-0.0590101
26	0.34	25 - 56	0.0837766
27	0.34	25 - 56	0.230094
28	0.34	25 - 56	0.379942
29	0.34	25 - 56	0.533321
30	0.34	25 - 56	0.690231
31	0.34	25 - 56	0.850672
32	0.34	25 - 56	1.01464
33	0.34	25 - 56	1.18215
34	0.34	25 - 56	1.35318
35	0.34	25 - 56	1.52774
36	0.34	25 - 56	1.70584
4	0.39	25 - 56	-2.2472
5	0.39	25 - 56	-2.17856
6	0.39	25 - 56	-2.10639
7	0.39	25 - 56	-2.03069
8	0.39	25 - 56	-1.95146
9	0.39	25 - 56	-1.86869
10	0.39	25 - 56	-1.7824
11	0.39	25 - 56	-1.69257
12	0.39	25 - 56	-1.59922
13	0.39	25 - 56	-1.50233
14	0.39	25 - 56	-1.40191
15	0.39	25 - 56	-1.29796
16	0.39	25 - 56	-1.19049
17	0.39	25 - 56	-1.07948
18	0.39	25 - 56	-0.964935
19	0.39	25 - 56	-0.846864
20	0.39	25 - 56	-0.725262
21	0.39	25 - 56	-0.600129
22	0.39	25 - 56	-0.471465
23	0.39	25 - 56	-0.339271
24	0.39	25 - 56	-0.203546
25	0.39	25 - 56	-0.0642897
26	0.39	25 - 56	0.078497
27	0.39	25 - 56	0.224815
28	0.39	25 - 56	0.374663
29	0.39	25 - 56	0.528042
30	0.39	25 - 56	0.684952
31	0.39	25 - 56	0.845392
32	0.39	25 - 56	1.00936
33	0.39	25 - 56	1.17687
34	0.39	25 - 56	1.3479
35	0.39	25 - 56	1.52246
36	0.39	25 - 56	1.70056
4	0.44	25 - 56	-2.25247
5	0.44	25 - 56	-2.18383
6	0.44	25 - 56	-2.11165
7	0.44	25 - 56	-2.03595
8	0.44	25 - 56	-1.95672
9	0.44	25 - 56	-1.87396
10	0.44	25 - 56	-1.78766
11	0.44	25 - 56	-1.69784
12	0.44	25 - 56	-1.60448
13	0.44	25 - 56	-1.50759
14	0.44	25 - 56	-1.40718
15	0.44	25 - 56	-1.30323
16	0.44	25 - 56	-1.19575
17	0.44	25 - 56	-1.08474
18	0.44	25 - 56	-0.970198
19	0.44	25 - 56	-0.852127
20	0.44	25 - 56	-0.730525
21	0.44	25 - 56	-0.605392
22	0.44	25 - 56	-0.476728
23	0.44	25 - 56	-0.344534
24	0.44	25 - 56	-0.208808
25	0.44	25 - 56	-0.0695525
26	0.44	25 - 56	0.0732342
27	0.44	25 - 56	0.219552
28	0.44	25 - 56	0.3694
29	0.44	25 - 56	0.522779
30	0.44	25 - 56	0.679689
31	0.44	25 - 56	0.84013
32	0.44	25 - 56	1.0041
33	0.44	25 - 56	1.1716
34	0.44	25 - 56	1.34264
35	0.44	25 - 56	1.5172
36	0.44	25 - 56	1.69529
4	0.49	25 - 56	-2.25771
5	0.49	25 - 56	-2.18907
6	0.49	25 - 56	-2.1169
7	0.49	25 - 56	-2.0412
8	0.49	25 - 56	-1.96197
9	0.49	25 - 56	-1.8792
10	0.49	25 - 56	-1.79291
11	0.49	25 - 56	-1.70308
12	0.49	25 - 56	-1.60973
13	0.49	25 - 56	-1.51284
14	0.49	25 - 56	-1.41242
15	0.49	25 - 56	-1.30847
16	0.49	25 - 56	-1.20099
17	0.49	25 - 56	-1.08998
18	0.49	25 - 56	-0.975444
19	0.49	25 - 56	-0.857373
20	0.49	25 - 56	-0.735771
21	0.49	25 - 56	-0.610638
22	0.49	25 - 56	-0.481974
23	0.49	25 - 56	-0.34978
24	0.49	25 - 56	-0.214054
25	0.49	25 - 56	-0.0747985
26	0.49	25 - 56	0.0679883
27	0.49	25 - 56	0.214306
28	0.49	25 - 56	0.364154
29	0.49	25 - 56	0.517533
30	0.49	25 - 56	0.674443
31	0.49	25 - 56	0.834884
32	0.49	25 - 56	0.998855
33	0.49	25 - 56	1.16636
34	0.49	25 - 56	1.33739
35	0.49	25 - 56	1.51195
36	0.49	25 - 56	1.69005
4	0.04	25 - 68	-1.66868
5	0.04	25 - 68	-1.60526
6	0.04	25 - 68	-1.54128
7	0.04	25 - 68	-1.47673
8	0.04	25 - 68	-1.41161
9	0.04	25 - 68	-1.34592
10	0.04	25 - 68	-1.27966
11	0.04	25 - 68	-1.21284
12	0.04	25 - 68	-1.14545
13	0.04	25 - 68	-1.07749
14	0.04	25 - 68	-1.00896
15	0.04	25 - 68	-0.939863
16	0.04	25 - 68	-0.870199
17	0.04	25 - 68	-0.799967
18	0.04	25 - 68	-0.729168
19	0.04	25 - 68	-0.6578
20	0.04	25 - 68	-0.585865
21	0.04	25 - 68	-0.513361
22	0.04	25 - 68	-0.44029
23	0.04	25 - 68	-0.366651
24	0.04	25 - 68	-0.292444
25	0.04	25 - 68	-0.217668
26	0.04	25 - 68	-0.142325
27	0.04	25 - 68	-0.0664143
28	0.04	25 - 68	0.0100647
29	0.04	25 - 68	0.0871116
30	0.04	25 - 68	0.164726
31	0.04	25 - 68	0.242909
32	0.04	25 - 68	0.32166
33	0.04	25 - 68	0.400978
34	0.04	25 - 68	0.480865
35	0.04	25 - 68	0.56132
36	0.04	25 - 68	0.642342
4	0.09	25 - 68	-1.67535
5	0.09	25 - 68	-1.61193
6	0.09	25 - 68	-1.54795
7	0.09	25 - 68	-1.48339
8	0.09	25 - 68	-1.41827
9	0.09	25 - 68	-1.35259
10	0.09	25 - 68	-1.28633
11	0.09	25 - 68	-1.21951
12	0.09	25 - 68	-1.15211
13	0.09	25 - 68	-1.08415
14	0.09	25 - 68	-1.01563
15	0.09	25 - 68	-0.94653
16	0.09	25 - 68	-0.876866
17	0.09	25 - 68	-0.806635
18	0.09	25 - 68	-0.735835
19	0.09	25 - 68	-0.664467
20	0.09	25 - 68	-0.592532
21	0.09	25 - 68	-0.520029
22	0.09	25 - 68	-0.446957
23	0.09	25 - 68	-0.373318
24	0.09	25 - 68	-0.299111
25	0.09	25 - 68	-0.224336
26	0.09	25 - 68	-0.148992
27	0.09	25 - 68	-0.0730814
28	0.09	25 - 68	0.00339755
29	0.09	25 - 68	0.0804444
30	0.09	25 - 68	0.158059
31	0.09	25 - 68	0.236242
32	0.09	25 - 68	0.314993
33	0.09	25 - 68	0.394311
34	0.09	25 - 68	0.474198
35	0.09	25 - 68	0.554652
36	0.09	25 - 68	0.635675
4	0.14	25 - 68	-1.682
5	0.14	25 - 68	-1.61858
6	0.14	25 - 68	-1.5546
7	0.14	25 - 68	-1.49004
8	0.14	25 - 68	-1.42492
9	0.14	25 - 68	-1.35924
10	0.14	25 - 68	-1.29298
11	0.14	25 - 68	-1.22616
12	0.14	25 - 68	-1.15876
13	0.14	25 - 68	-1.0908
14	0.14	25 - 68	-1.02228
15	0.14	25 - 68	-0.953181
16	0.14	25 - 68	-0.883517
17	0.14	25 - 68	-0.813285
18	0.14	25 - 68	-0.742486
19	0.14	25 - 68	-0.671118
20	0.14	25 - 68	-0.599183
21	0.14	25 - 68	-0.526679
22	0.14	25 - 68	-0.453608
23	0.14	25 - 68	-0.379969
24	0.14	25 - 68	-0.305761
25	0.14	25 - 68	-0.230986
26	0.14	25 - 68	-0.155643
27	0.14	25 - 68	-0.0797321
28	0.14	25 - 68	-0.00325312
29	0.14	25 - 68	0.0737938
30	0.14	25 - 68	0.151409
31	0.14	25 - 68	0.229591
32	0.14	25 - 68	0.308342
33	0.14	25 - 68	0.387661
34	0.14	25 - 68	0.467547
35	0.14	25 - 68	0.548002
36	0.14	25 - 68	0.629024
4	0.19	25 - 68	-1.68863
5	0.19	25 - 68	-1.62522
6	0.19	25 - 68	-1.56123
7	0.19	25 - 68	-1.49668
8	0.19	25 - 68	-1.43156
9	0.19	25 - 68	-1.36587
10	0.19	25 - 68	-1.29961
11	0.19	25 - 68	-1.23279
12	0.19	25 - 68	-1.1654
13	0.19	25 - 68	-1.09744
14	0.19	25 - 68	-1.02891
15	0.19	25 - 68	-0.959815
16	0.19	25 - 68	-0.890151
17	0.19	25 - 68	-0.819919
18	0.19	25 - 68	-0.74912
19	0.19	25 - 68	-0.677752
20	0.19	25 - 68	-0.605817
21	0.19	25 - 68	-0.533313
22	0.19	25 - 68	-0.460242
23	0.19	25 - 68	-0.386603
24	0.19	25 - 68	-0.312396
25	0.19	25 - 68	-0.23762
26	0.19	25 - 68	-0.162277
27	0.19	25 - 68	-0.0863663
28	0.19	25 - 68	-0.00988732
29	0.19	25 - 68	0.0671596
30	0.19	25 - 68	0.144774
31	0.19	25 - 68	0.222957
32	0.19	25 - 68	0.301708
33	0.19	25 - 68	0.381026
34	0.19	25 - 68	0.460913
35	0.19	25 - 68	0.541368
36	0.19	25 - 68	0.62239
4	0.24	25 - 68	-1.69525
5	0.24	25 - 68	-1.63183
6	0.24	25 - 68	-1.56785
7	0.24	25 - 68	-1.5033
8	0.24	25 - 68	-1.43818
9	0.24	25 - 68	-1.37249
10	0.24	25 - 68	-1.30623
11	0.24	25 - 68	-1.23941
12	0.24	25 - 68	-1.17202
13	0.24	25 - 68	-1.10406
14	0.24	25 - 68	-1.03553
15	0.24	25 - 68	-0.966433
16	0.24	25 - 68	-0.896769
17	0.24	25 - 68	-0.826537
18	0.24	25 - 68	-0.755738
19	0.24	25 - 68	-0.68437
20	0.24	25 - 68	-0.612435
21	0.24	25 - 68	-0.539931
22	0.24	25 - 68	-0.46686
23	0.24	25 - 68	-0.39322
24	0.24	25 - 68	-0.319013
25	0.24	25 - 68	-0.244238
26	0.24	25 - 68	-0.168895
27	0.24	25 - 68	-0.092984
28	0.24	25 - 68	-0.0165051
29	0.24	25 - 68	0.0605418
30	0.24	25 - 68	0.138157
31	0.24	25 - 68	0.216339
32	0.24	25 - 68	0.29509
33	0.24	25 - 68	0.374409
34	0.24	25 - 68	0.454295
35	0.24	25 - 68	0.53475
36	0.24	25 - 68	0.615772
4	0.29	25 - 68	-1.70185
5	0.29	25 - 68	-1.63843
6	0.29	25 - 68	-1.57445
7	0.29	25 - 68	-1.5099
8	0.29	25 - 68	-1.44478
9	0.29	25 - 68	-1.37909
10	0.29	25 - 68	-1.31283
11	0.29	25 - 68	-1.24601
12	0.29	25 - 68	-1.17862
13	0.29	25 - 68	-1.11066
14	0.29	25 - 68	-1.04213
15	0.29	25 - 68	-0.973034
16	0.29	25 - 68	-0.90337
17	0.29	25 - 68	-0.833138
18	0.29	25 - 68	-0.762339
19	0.29	25 - 68	-0.690971
20	0.29	25 - 68	-0.619036
21	0.29	25 - 68	-0.546532
22	0.29	25 - 68	-0.473461
23	0.29	25 - 68	-0.399822
24	0.29	25 - 68	-0.325615
25	0.29	25 - 68	-0.250839
26	0.29	25 - 68	-0.175496
27	0.29	25 - 68	-0.0995853
28	0.29	25 - 68	-0.0231063
29	0.29	25 - 68	0.0539405
30	0.29	25 - 68	0.131555
31	0.29	25 - 68	0.209738
32	0.29	25 - 68	0.288489
33	0.29	25 - 68	0.367807
34	0.29	25 - 68	0.447694
35	0.29	25 - 68	0.528149
36	0.29	25 - 68	0.609171
4	0.34	25 - 68	-1.70844
5	0.34	25 - 68	-1.64502
6	0.34	25 - 68	-1.58104
7	0.34	25 - 68	-1.51648
8	0.34	25 - 68	-1.45136
9	0.34	25 - 68	-1.38567
10	0.34	25 - 68	-1.31942
11	0.34	25 - 68	-1.25259
12	0.34	25 - 68	-1.1852
13	0.34	25 - 68	-1.11724
14	0.34	25 - 68	-1.04871
15	0.34	25 - 68	-0.979619
16	0.34	25 - 68	-0.909955
17	0.34	25 - 68	-0.839723
18	0.34	25 - 68	-0.768924
19	0.34	25 - 68	-0.697556
20	0.34	25 - 68	-0.625621
21	0.34	25 - 68	-0.553117
22	0.34	25 - 68	-0.480046
23	0.34	25 - 68	-0.406407
24	0.34	25 - 68	-0.332199
25	0.34	25 - 68	-0.257424
26	0.34	25 - 68	-0.182081
27	0.34	25 - 68	-0.10617
28	0.34	25 - 68	-0.0296912
29	0.34	25 - 68	0.0473557
30	0.34	25 - 68	0.124971
31	0.34	25 - 68	0.203153
32	0.34	25 - 68	0.281904
33	0.34	25 - 68	0.361223
34	0.34	25 - 68	0.441109
35	0.34	25 - 68	0.521564
36	0.34	25 - 68	0.602586
4	0.39	25 - 68	-1.715
5	0.39	25 - 68	-1.65159
6	0.39	25 - 68	-1.5876
7	0.39	25 - 68	-1.52305
8	0.39	25 - 68	-1.45793
9	0.39	25 - 68	-1.39224
10	0.39	25 - 68	-1.32599
11	0.39	25 - 68	-1.25916
12	0.39	25 - 68	-1.19177
13	0.39	25 - 68	-1.12381
14	0.39	25 - 68	-1.05528
15	0.39	25 - 68	-0.986187
16	0.39	25 - 68	-0.916523
17	0.39	25 - 68	-0.846292
18	0.39	25 - 68	-0.775492
19	0.39	25 - 68	-0.704124
20	0.39	25 - 68	-0.632189
21	0.39	25 - 68	-0.559686
22	0.39	25 - 68	-0.486614
23	0.39	25 - 68	-0.412975
24	0.39	25 - 68	-0.338768
25	0.39	25 - 68	-0.263993
26	0.39	25 - 68	-0.188649
27	0.39	25 - 68	-0.112738
28	0.39	25 - 68	-0.0362595
29	0.39	25 - 68	0.0407874
30	0.39	25 - 68	0.118402
31	0.39	25 - 68	0.196585
32	0.39	25 - 68	0.275336
33	0.39	25 - 68	0.354654
34	0.39	25 - 68	0.434541
35	0.39	25 - 68	0.514995
36	0.39	25 - 68	0.596018
4	0.44	25 - 68	-1.72156
5	0.44	25 - 68	-1.65814
6	0.44	25 - 68	-1.59416
7	0.44	25 - 68	-1.5296
8	0.44	25 - 68	-1.46448
9	0.44	25 - 68	-1.39879
10	0.44	25 - 68	-1.33254
11	0.44	25 - 68	-1.26571
12	0.44	25 - 68	-1.19832
13	0.44	25 - 68	-1.13036
14	0.44	25 - 68	-1.06183
15	0.44	25 - 68	-0.992739
16	0.44	25 - 68	-0.923075
17	0.44	25 - 68	-0.852843
18	0.44	25 - 68	-0.782044
19	0.44	25 - 68	-0.710676
20	0.44	25 - 68	-0.638741
21	0.44	25 - 68	-0.566237
22	0.44	25 - 68	-0.493166
23	0.44	25 - 68	-0.419527
24	0.44	25 - 68	-0.34532
25	0.44	25 - 68	-0.270544
26	0.44	25 - 68	-0.195201
27	0.44	25 - 68	-0.11929
28	0.44	25 - 68	-0.0428114
29	0.44	25 - 68	0.0342355
30	0.44	25 - 68	0.11185
31	0.44	25 - 68	0.190033
32	0.44	25 - 68	0.268784
33	0.44	25 - 68	0.348102
34	0.44	25 - 68	0.427989
35	0.44	25 - 68	0.508443
36	0.44	25 - 68	0.589466
4	0.49	25 - 68	-1.72809
5	0.49	25 - 68	-1.66468
6	0.49	25 - 68	-1.60069
7	0.49	25 - 68	-1.53614
8	0.49	25 - 68	-1.47102
9	0.49	25 - 68	-1.40533
10	0.49	25 - 68	-1.33907
11	0.49	25 - 68	-1.27225
12	0.49	25 - 68	-1.20486
13	0.49	25 - 68	-1.1369
14	0.49	25 - 68	-1.06837
15	0.49	25 - 68	-0.999274
16	0.49	25 - 68	-0.929611
17	0.49	25 - 68	-0.859379
18	0.49	25 - 68	-0.788579
19	0.49	25 - 68	-0.717212
20	0.49	25 - 68	-0.645276
21	0.49	25 - 68	-0.572773
22	0.49	25 - 68	-0.499702
23	0.49	25 - 68	-0.426062
24	0.49	25 - 68	-0.351855
25	0.49	25 - 68	-0.27708
26	0.49	25 - 68	-0.201737
27	0.49	25 - 68	-0.125826
28	0.49	25 - 68	-0.0493468
29	0.49	25 - 68	0.0277001
30	0.49	25 - 68	0.105315
31	0.49	25 - 68	0.183498
32	0.49	25 - 68	0.262248
33	0.49	25 - 68	0.341567
34	0.49	25 - 68	0.421454
35	0.49	25 - 68	0.501908
36	0.49	25 - 68	0.58293
4	0.04	25 - 104	-0.845274
5	0.04	25 - 104	-0.862475
6	0.04	25 - 104	-0.875499
7	0.04	25 - 104	-0.884346
8	0.04	25 - 104	-0.889015
9	0.04	25 - 104	-0.889507
10	0.04	25 - 104	-0.885822
11	0.04	25 - 104	-0.877959
12	0.04	25 - 104	-0.865919
13	0.04	25 - 104	-0.849701
14	0.04	25 - 104	-0.829307
15	0.04	25 - 104	-0.804734
16	0.04	25 - 104	-0.775985
17	0.04	25 - 104	-0.743058
18	0.04	25 - 104	-0.705953
19	0.04	25 - 104	-0.664671
20	0.04	25 - 104	-0.619212
21	0.04	25 - 104	-0.569576
[truncated: 32,652 more rows]
