# Supplementary material for: Phenotypic plasticity of fungal traits in response to moisture and temperature
Source: ISME Commun. 2021 Aug 28;1:43. doi: 10.1038/s43705-021-00045-9 (PMC9723763; doi:10.1038/s43705-021-00045-9)
Supplement: Supplementary file 8 — Table S7 [file 43705_2021_45_MOESM8_ESM.xlsx]

## Sheet: Table S7
Table S7. Differences between each pair of points along the response surface for β-xylosidase. These data were used to plot Figure S9.
Temperature (℃)	Moisture (%WHC)	Isolate X - Isolate Y	Difference between points
4	0.04	25 - 27	0.247654
5	0.04	25 - 27	0.256855
6	0.04	25 - 27	0.266312
7	0.04	25 - 27	0.276026
8	0.04	25 - 27	0.285997
9	0.04	25 - 27	0.296224
10	0.04	25 - 27	0.306708
11	0.04	25 - 27	0.317448
12	0.04	25 - 27	0.328445
13	0.04	25 - 27	0.339699
14	0.04	25 - 27	0.351209
15	0.04	25 - 27	0.362976
16	0.04	25 - 27	0.374999
17	0.04	25 - 27	0.38728
18	0.04	25 - 27	0.399816
19	0.04	25 - 27	0.41261
20	0.04	25 - 27	0.425659
21	0.04	25 - 27	0.438966
22	0.04	25 - 27	0.452529
23	0.04	25 - 27	0.466349
24	0.04	25 - 27	0.480425
25	0.04	25 - 27	0.494758
26	0.04	25 - 27	0.509348
27	0.04	25 - 27	0.524194
28	0.04	25 - 27	0.539297
29	0.04	25 - 27	0.554656
30	0.04	25 - 27	0.570272
31	0.04	25 - 27	0.586145
32	0.04	25 - 27	0.602274
33	0.04	25 - 27	0.61866
34	0.04	25 - 27	0.635303
35	0.04	25 - 27	0.652202
36	0.04	25 - 27	0.669357
4	0.09	25 - 27	0.243458
5	0.09	25 - 27	0.252659
6	0.09	25 - 27	0.262116
7	0.09	25 - 27	0.27183
8	0.09	25 - 27	0.281801
9	0.09	25 - 27	0.292028
10	0.09	25 - 27	0.302512
11	0.09	25 - 27	0.313252
12	0.09	25 - 27	0.324249
13	0.09	25 - 27	0.335503
14	0.09	25 - 27	0.347013
15	0.09	25 - 27	0.35878
16	0.09	25 - 27	0.370803
17	0.09	25 - 27	0.383083
18	0.09	25 - 27	0.39562
19	0.09	25 - 27	0.408414
20	0.09	25 - 27	0.421463
21	0.09	25 - 27	0.43477
22	0.09	25 - 27	0.448333
23	0.09	25 - 27	0.462153
24	0.09	25 - 27	0.476229
25	0.09	25 - 27	0.490562
26	0.09	25 - 27	0.505152
27	0.09	25 - 27	0.519998
28	0.09	25 - 27	0.535101
29	0.09	25 - 27	0.55046
30	0.09	25 - 27	0.566076
31	0.09	25 - 27	0.581949
32	0.09	25 - 27	0.598078
33	0.09	25 - 27	0.614464
34	0.09	25 - 27	0.631107
35	0.09	25 - 27	0.648006
36	0.09	25 - 27	0.665161
4	0.14	25 - 27	0.239271
5	0.14	25 - 27	0.248472
6	0.14	25 - 27	0.257929
7	0.14	25 - 27	0.267643
8	0.14	25 - 27	0.277614
9	0.14	25 - 27	0.287841
10	0.14	25 - 27	0.298325
11	0.14	25 - 27	0.309065
12	0.14	25 - 27	0.320062
13	0.14	25 - 27	0.331316
14	0.14	25 - 27	0.342826
15	0.14	25 - 27	0.354593
16	0.14	25 - 27	0.366617
17	0.14	25 - 27	0.378897
18	0.14	25 - 27	0.391433
19	0.14	25 - 27	0.404227
20	0.14	25 - 27	0.417277
21	0.14	25 - 27	0.430583
22	0.14	25 - 27	0.444146
23	0.14	25 - 27	0.457966
24	0.14	25 - 27	0.472043
25	0.14	25 - 27	0.486376
26	0.14	25 - 27	0.500965
27	0.14	25 - 27	0.515811
28	0.14	25 - 27	0.530914
29	0.14	25 - 27	0.546274
30	0.14	25 - 27	0.56189
31	0.14	25 - 27	0.577762
32	0.14	25 - 27	0.593892
33	0.14	25 - 27	0.610277
34	0.14	25 - 27	0.62692
35	0.14	25 - 27	0.643819
36	0.14	25 - 27	0.660975
4	0.19	25 - 27	0.235094
5	0.19	25 - 27	0.244294
6	0.19	25 - 27	0.253752
7	0.19	25 - 27	0.263466
8	0.19	25 - 27	0.273436
9	0.19	25 - 27	0.283664
10	0.19	25 - 27	0.294147
11	0.19	25 - 27	0.304888
12	0.19	25 - 27	0.315885
13	0.19	25 - 27	0.327139
14	0.19	25 - 27	0.338649
15	0.19	25 - 27	0.350416
16	0.19	25 - 27	0.362439
17	0.19	25 - 27	0.374719
18	0.19	25 - 27	0.387256
19	0.19	25 - 27	0.400049
20	0.19	25 - 27	0.413099
21	0.19	25 - 27	0.426406
22	0.19	25 - 27	0.439969
23	0.19	25 - 27	0.453789
24	0.19	25 - 27	0.467865
25	0.19	25 - 27	0.482198
26	0.19	25 - 27	0.496788
27	0.19	25 - 27	0.511634
28	0.19	25 - 27	0.526737
29	0.19	25 - 27	0.542096
30	0.19	25 - 27	0.557712
31	0.19	25 - 27	0.573585
32	0.19	25 - 27	0.589714
33	0.19	25 - 27	0.6061
34	0.19	25 - 27	0.622743
35	0.19	25 - 27	0.639642
36	0.19	25 - 27	0.656797
4	0.24	25 - 27	0.230926
5	0.24	25 - 27	0.240126
6	0.24	25 - 27	0.249584
7	0.24	25 - 27	0.259298
8	0.24	25 - 27	0.269268
9	0.24	25 - 27	0.279496
10	0.24	25 - 27	0.289979
11	0.24	25 - 27	0.30072
12	0.24	25 - 27	0.311717
13	0.24	25 - 27	0.322971
14	0.24	25 - 27	0.334481
15	0.24	25 - 27	0.346248
16	0.24	25 - 27	0.358271
17	0.24	25 - 27	0.370551
18	0.24	25 - 27	0.383088
19	0.24	25 - 27	0.395881
20	0.24	25 - 27	0.408931
21	0.24	25 - 27	0.422238
22	0.24	25 - 27	0.435801
23	0.24	25 - 27	0.449621
24	0.24	25 - 27	0.463697
25	0.24	25 - 27	0.47803
26	0.24	25 - 27	0.49262
27	0.24	25 - 27	0.507466
28	0.24	25 - 27	0.522569
29	0.24	25 - 27	0.537928
30	0.24	25 - 27	0.553544
31	0.24	25 - 27	0.569417
32	0.24	25 - 27	0.585546
33	0.24	25 - 27	0.601932
34	0.24	25 - 27	0.618574
35	0.24	25 - 27	0.635474
36	0.24	25 - 27	0.652629
4	0.29	25 - 27	0.226767
5	0.29	25 - 27	0.235968
6	0.29	25 - 27	0.245425
7	0.29	25 - 27	0.255139
8	0.29	25 - 27	0.26511
9	0.29	25 - 27	0.275337
10	0.29	25 - 27	0.285821
11	0.29	25 - 27	0.296561
12	0.29	25 - 27	0.307558
13	0.29	25 - 27	0.318812
14	0.29	25 - 27	0.330322
15	0.29	25 - 27	0.342089
16	0.29	25 - 27	0.354112
17	0.29	25 - 27	0.366393
18	0.29	25 - 27	0.378929
19	0.29	25 - 27	0.391723
20	0.29	25 - 27	0.404772
21	0.29	25 - 27	0.418079
22	0.29	25 - 27	0.431642
23	0.29	25 - 27	0.445462
24	0.29	25 - 27	0.459538
25	0.29	25 - 27	0.473871
26	0.29	25 - 27	0.488461
27	0.29	25 - 27	0.503307
28	0.29	25 - 27	0.51841
29	0.29	25 - 27	0.533769
30	0.29	25 - 27	0.549385
31	0.29	25 - 27	0.565258
32	0.29	25 - 27	0.581387
33	0.29	25 - 27	0.597773
34	0.29	25 - 27	0.614416
35	0.29	25 - 27	0.631315
36	0.29	25 - 27	0.64847
4	0.34	25 - 27	0.222617
5	0.34	25 - 27	0.231818
6	0.34	25 - 27	0.241276
7	0.34	25 - 27	0.25099
8	0.34	25 - 27	0.26096
9	0.34	25 - 27	0.271187
10	0.34	25 - 27	0.281671
11	0.34	25 - 27	0.292412
12	0.34	25 - 27	0.303409
13	0.34	25 - 27	0.314662
14	0.34	25 - 27	0.326173
15	0.34	25 - 27	0.337939
16	0.34	25 - 27	0.349963
17	0.34	25 - 27	0.362243
18	0.34	25 - 27	0.37478
19	0.34	25 - 27	0.387573
20	0.34	25 - 27	0.400623
21	0.34	25 - 27	0.41393
22	0.34	25 - 27	0.427493
23	0.34	25 - 27	0.441312
24	0.34	25 - 27	0.455389
25	0.34	25 - 27	0.469722
26	0.34	25 - 27	0.484311
27	0.34	25 - 27	0.499158
28	0.34	25 - 27	0.51426
29	0.34	25 - 27	0.52962
30	0.34	25 - 27	0.545236
31	0.34	25 - 27	0.561109
32	0.34	25 - 27	0.577238
33	0.34	25 - 27	0.593624
34	0.34	25 - 27	0.610266
35	0.34	25 - 27	0.627165
36	0.34	25 - 27	0.644321
4	0.39	25 - 27	0.218477
5	0.39	25 - 27	0.227678
6	0.39	25 - 27	0.237135
7	0.39	25 - 27	0.246849
8	0.39	25 - 27	0.25682
9	0.39	25 - 27	0.267047
10	0.39	25 - 27	0.277531
11	0.39	25 - 27	0.288271
12	0.39	25 - 27	0.299268
13	0.39	25 - 27	0.310522
14	0.39	25 - 27	0.322032
15	0.39	25 - 27	0.333799
16	0.39	25 - 27	0.345823
17	0.39	25 - 27	0.358103
18	0.39	25 - 27	0.37064
19	0.39	25 - 27	0.383433
20	0.39	25 - 27	0.396483
21	0.39	25 - 27	0.409789
22	0.39	25 - 27	0.423353
23	0.39	25 - 27	0.437172
24	0.39	25 - 27	0.451249
25	0.39	25 - 27	0.465582
26	0.39	25 - 27	0.480171
27	0.39	25 - 27	0.495017
28	0.39	25 - 27	0.51012
29	0.39	25 - 27	0.52548
30	0.39	25 - 27	0.541096
31	0.39	25 - 27	0.556968
32	0.39	25 - 27	0.573098
33	0.39	25 - 27	0.589484
34	0.39	25 - 27	0.606126
35	0.39	25 - 27	0.623025
36	0.39	25 - 27	0.640181
4	0.44	25 - 27	0.214346
5	0.44	25 - 27	0.223547
6	0.44	25 - 27	0.233005
7	0.44	25 - 27	0.242719
8	0.44	25 - 27	0.252689
9	0.44	25 - 27	0.262916
10	0.44	25 - 27	0.2734
11	0.44	25 - 27	0.284141
12	0.44	25 - 27	0.295138
13	0.44	25 - 27	0.306391
14	0.44	25 - 27	0.317902
15	0.44	25 - 27	0.329668
16	0.44	25 - 27	0.341692
17	0.44	25 - 27	0.353972
18	0.44	25 - 27	0.366509
19	0.44	25 - 27	0.379302
20	0.44	25 - 27	0.392352
21	0.44	25 - 27	0.405659
22	0.44	25 - 27	0.419222
23	0.44	25 - 27	0.433041
24	0.44	25 - 27	0.447118
25	0.44	25 - 27	0.461451
26	0.44	25 - 27	0.47604
27	0.44	25 - 27	0.490887
28	0.44	25 - 27	0.505989
29	0.44	25 - 27	0.521349
30	0.44	25 - 27	0.536965
31	0.44	25 - 27	0.552838
32	0.44	25 - 27	0.568967
33	0.44	25 - 27	0.585353
34	0.44	25 - 27	0.601995
35	0.44	25 - 27	0.618894
36	0.44	25 - 27	0.63605
4	0.49	25 - 27	0.210225
5	0.49	25 - 27	0.219426
6	0.49	25 - 27	0.228883
7	0.49	25 - 27	0.238597
8	0.49	25 - 27	0.248568
9	0.49	25 - 27	0.258795
10	0.49	25 - 27	0.269279
11	0.49	25 - 27	0.280019
12	0.49	25 - 27	0.291016
13	0.49	25 - 27	0.30227
14	0.49	25 - 27	0.31378
15	0.49	25 - 27	0.325547
16	0.49	25 - 27	0.33757
17	0.49	25 - 27	0.349851
18	0.49	25 - 27	0.362387
19	0.49	25 - 27	0.375181
20	0.49	25 - 27	0.38823
21	0.49	25 - 27	0.401537
22	0.49	25 - 27	0.4151
23	0.49	25 - 27	0.42892
24	0.49	25 - 27	0.442996
25	0.49	25 - 27	0.457329
26	0.49	25 - 27	0.471919
27	0.49	25 - 27	0.486765
28	0.49	25 - 27	0.501868
29	0.49	25 - 27	0.517227
30	0.49	25 - 27	0.532843
31	0.49	25 - 27	0.548716
32	0.49	25 - 27	0.564845
33	0.49	25 - 27	0.581231
34	0.49	25 - 27	0.597874
35	0.49	25 - 27	0.614773
36	0.49	25 - 27	0.631928
4	0.04	25 - 38	2.87892
5	0.04	25 - 38	2.72676
6	0.04	25 - 38	2.57878
7	0.04	25 - 38	2.43498
8	0.04	25 - 38	2.29537
9	0.04	25 - 38	2.15994
10	0.04	25 - 38	2.0287
11	0.04	25 - 38	1.90164
12	0.04	25 - 38	1.77877
13	0.04	25 - 38	1.66008
14	0.04	25 - 38	1.54557
15	0.04	25 - 38	1.43525
16	0.04	25 - 38	1.32911
17	0.04	25 - 38	1.22716
18	0.04	25 - 38	1.12939
19	0.04	25 - 38	1.0358
20	0.04	25 - 38	0.946403
21	0.04	25 - 38	0.861187
22	0.04	25 - 38	0.780154
23	0.04	25 - 38	0.703306
24	0.04	25 - 38	0.630642
25	0.04	25 - 38	0.562162
26	0.04	25 - 38	0.497866
27	0.04	25 - 38	0.437754
28	0.04	25 - 38	0.381827
29	0.04	25 - 38	0.330084
30	0.04	25 - 38	0.282525
31	0.04	25 - 38	0.23915
32	0.04	25 - 38	0.19996
33	0.04	25 - 38	0.164953
34	0.04	25 - 38	0.134131
35	0.04	25 - 38	0.107493
36	0.04	25 - 38	0.0850395
4	0.09	25 - 38	2.871
5	0.09	25 - 38	2.71884
6	0.09	25 - 38	2.57086
7	0.09	25 - 38	2.42706
8	0.09	25 - 38	2.28745
9	0.09	25 - 38	2.15202
10	0.09	25 - 38	2.02078
11	0.09	25 - 38	1.89372
12	0.09	25 - 38	1.77085
13	0.09	25 - 38	1.65216
14	0.09	25 - 38	1.53765
15	0.09	25 - 38	1.42733
16	0.09	25 - 38	1.32119
17	0.09	25 - 38	1.21924
18	0.09	25 - 38	1.12147
19	0.09	25 - 38	1.02788
20	0.09	25 - 38	0.938482
21	0.09	25 - 38	0.853265
22	0.09	25 - 38	0.772233
23	0.09	25 - 38	0.695384
24	0.09	25 - 38	0.62272
25	0.09	25 - 38	0.55424
26	0.09	25 - 38	0.489944
27	0.09	25 - 38	0.429833
28	0.09	25 - 38	0.373905
29	0.09	25 - 38	0.322162
30	0.09	25 - 38	0.274603
31	0.09	25 - 38	0.231229
32	0.09	25 - 38	0.192038
33	0.09	25 - 38	0.157032
34	0.09	25 - 38	0.12621
35	0.09	25 - 38	0.0995718
36	0.09	25 - 38	0.077118
4	0.14	25 - 38	2.86309
5	0.14	25 - 38	2.71093
6	0.14	25 - 38	2.56295
7	0.14	25 - 38	2.41915
8	0.14	25 - 38	2.27954
9	0.14	25 - 38	2.14411
10	0.14	25 - 38	2.01287
11	0.14	25 - 38	1.88581
12	0.14	25 - 38	1.76294
13	0.14	25 - 38	1.64425
14	0.14	25 - 38	1.52974
15	0.14	25 - 38	1.41942
16	0.14	25 - 38	1.31328
17	0.14	25 - 38	1.21133
18	0.14	25 - 38	1.11356
19	0.14	25 - 38	1.01997
20	0.14	25 - 38	0.93057
21	0.14	25 - 38	0.845354
22	0.14	25 - 38	0.764321
23	0.14	25 - 38	0.687473
24	0.14	25 - 38	0.614809
25	0.14	25 - 38	0.546329
26	0.14	25 - 38	0.482033
27	0.14	25 - 38	0.421921
28	0.14	25 - 38	0.365994
29	0.14	25 - 38	0.314251
30	0.14	25 - 38	0.266692
31	0.14	25 - 38	0.223317
32	0.14	25 - 38	0.184127
33	0.14	25 - 38	0.14912
34	0.14	25 - 38	0.118298
35	0.14	25 - 38	0.0916603
36	0.14	25 - 38	0.0692066
4	0.19	25 - 38	2.85519
5	0.19	25 - 38	2.70302
6	0.19	25 - 38	2.55504
7	0.19	25 - 38	2.41125
8	0.19	25 - 38	2.27164
9	0.19	25 - 38	2.13621
10	0.19	25 - 38	2.00497
11	0.19	25 - 38	1.87791
12	0.19	25 - 38	1.75503
13	0.19	25 - 38	1.63634
14	0.19	25 - 38	1.52184
15	0.19	25 - 38	1.41152
16	0.19	25 - 38	1.30538
17	0.19	25 - 38	1.20342
18	0.19	25 - 38	1.10566
19	0.19	25 - 38	1.01207
20	0.19	25 - 38	0.922669
21	0.19	25 - 38	0.837452
22	0.19	25 - 38	0.75642
23	0.19	25 - 38	0.679571
24	0.19	25 - 38	0.606907
25	0.19	25 - 38	0.538427
26	0.19	25 - 38	0.474131
27	0.19	25 - 38	0.41402
28	0.19	25 - 38	0.358093
29	0.19	25 - 38	0.306349
30	0.19	25 - 38	0.258791
31	0.19	25 - 38	0.215416
32	0.19	25 - 38	0.176225
33	0.19	25 - 38	0.141219
34	0.19	25 - 38	0.110397
35	0.19	25 - 38	0.0837589
36	0.19	25 - 38	0.0613052
4	0.24	25 - 38	2.8473
5	0.24	25 - 38	2.69513
6	0.24	25 - 38	2.54715
7	0.24	25 - 38	2.40336
8	0.24	25 - 38	2.26375
9	0.24	25 - 38	2.12832
10	0.24	25 - 38	1.99708
11	0.24	25 - 38	1.87002
12	0.24	25 - 38	1.74714
13	0.24	25 - 38	1.62845
14	0.24	25 - 38	1.51395
15	0.24	25 - 38	1.40362
16	0.24	25 - 38	1.29749
17	0.24	25 - 38	1.19553
18	0.24	25 - 38	1.09776
19	0.24	25 - 38	1.00418
20	0.24	25 - 38	0.914778
21	0.24	25 - 38	0.829561
22	0.24	25 - 38	0.748528
23	0.24	25 - 38	0.67168
24	0.24	25 - 38	0.599016
25	0.24	25 - 38	0.530536
26	0.24	25 - 38	0.46624
27	0.24	25 - 38	0.406129
28	0.24	25 - 38	0.350201
29	0.24	25 - 38	0.298458
30	0.24	25 - 38	0.250899
31	0.24	25 - 38	0.207524
32	0.24	25 - 38	0.168334
33	0.24	25 - 38	0.133328
34	0.24	25 - 38	0.102505
35	0.24	25 - 38	0.0758676
36	0.24	25 - 38	0.0534138
4	0.29	25 - 38	2.83942
5	0.29	25 - 38	2.68725
6	0.29	25 - 38	2.53927
7	0.29	25 - 38	2.39548
8	0.29	25 - 38	2.25587
9	0.29	25 - 38	2.12044
10	0.29	25 - 38	1.98919
11	0.29	25 - 38	1.86214
12	0.29	25 - 38	1.73926
13	0.29	25 - 38	1.62057
14	0.29	25 - 38	1.50607
15	0.29	25 - 38	1.39574
16	0.29	25 - 38	1.28961
17	0.29	25 - 38	1.18765
18	0.29	25 - 38	1.08988
19	0.29	25 - 38	0.996297
20	0.29	25 - 38	0.906896
21	0.29	25 - 38	0.82168
22	0.29	25 - 38	0.740647
23	0.29	25 - 38	0.663799
24	0.29	25 - 38	0.591135
25	0.29	25 - 38	0.522655
26	0.29	25 - 38	0.458359
27	0.29	25 - 38	0.398247
28	0.29	25 - 38	0.34232
29	0.29	25 - 38	0.290577
30	0.29	25 - 38	0.243018
31	0.29	25 - 38	0.199643
32	0.29	25 - 38	0.160453
33	0.29	25 - 38	0.125446
34	0.29	25 - 38	0.0946242
35	0.29	25 - 38	0.0679863
36	0.29	25 - 38	0.0455325
4	0.34	25 - 38	2.83154
5	0.34	25 - 38	2.67938
6	0.34	25 - 38	2.5314
7	0.34	25 - 38	2.38761
8	0.34	25 - 38	2.24799
9	0.34	25 - 38	2.11257
10	0.34	25 - 38	1.98132
11	0.34	25 - 38	1.85426
12	0.34	25 - 38	1.73139
13	0.34	25 - 38	1.6127
14	0.34	25 - 38	1.49819
15	0.34	25 - 38	1.38787
16	0.34	25 - 38	1.28173
17	0.34	25 - 38	1.17978
18	0.34	25 - 38	1.08201
19	0.34	25 - 38	0.988426
20	0.34	25 - 38	0.899025
21	0.34	25 - 38	0.813808
22	0.34	25 - 38	0.732776
23	0.34	25 - 38	0.655927
24	0.34	25 - 38	0.583263
25	0.34	25 - 38	0.514783
26	0.34	25 - 38	0.450488
27	0.34	25 - 38	0.390376
28	0.34	25 - 38	0.334449
29	0.34	25 - 38	0.282706
30	0.34	25 - 38	0.235147
31	0.34	25 - 38	0.191772
32	0.34	25 - 38	0.152581
33	0.34	25 - 38	0.117575
34	0.34	25 - 38	0.0867529
35	0.34	25 - 38	0.060115
36	0.34	25 - 38	0.0376613
4	0.39	25 - 38	2.82368
5	0.39	25 - 38	2.67152
6	0.39	25 - 38	2.52354
7	0.39	25 - 38	2.37974
8	0.39	25 - 38	2.24013
9	0.39	25 - 38	2.10471
10	0.39	25 - 38	1.97346
11	0.39	25 - 38	1.8464
12	0.39	25 - 38	1.72353
13	0.39	25 - 38	1.60484
14	0.39	25 - 38	1.49033
15	0.39	25 - 38	1.38001
16	0.39	25 - 38	1.27387
17	0.39	25 - 38	1.17192
18	0.39	25 - 38	1.07415
19	0.39	25 - 38	0.980565
20	0.39	25 - 38	0.891164
21	0.39	25 - 38	0.805947
22	0.39	25 - 38	0.724915
23	0.39	25 - 38	0.648066
24	0.39	25 - 38	0.575402
25	0.39	25 - 38	0.506922
26	0.39	25 - 38	0.442626
27	0.39	25 - 38	0.382515
28	0.39	25 - 38	0.326588
29	0.39	25 - 38	0.274844
30	0.39	25 - 38	0.227285
31	0.39	25 - 38	0.183911
32	0.39	25 - 38	0.14472
33	0.39	25 - 38	0.109714
34	0.39	25 - 38	0.0788918
35	0.39	25 - 38	0.0522538
36	0.39	25 - 38	0.0298001
4	0.44	25 - 38	2.81583
5	0.44	25 - 38	2.66367
6	0.44	25 - 38	2.51569
7	0.44	25 - 38	2.37189
8	0.44	25 - 38	2.23228
9	0.44	25 - 38	2.09685
10	0.44	25 - 38	1.96561
11	0.44	25 - 38	1.83855
12	0.44	25 - 38	1.71568
13	0.44	25 - 38	1.59699
14	0.44	25 - 38	1.48248
15	0.44	25 - 38	1.37216
16	0.44	25 - 38	1.26602
17	0.44	25 - 38	1.16407
18	0.44	25 - 38	1.0663
19	0.44	25 - 38	0.972714
20	0.44	25 - 38	0.883313
21	0.44	25 - 38	0.798096
22	0.44	25 - 38	0.717063
23	0.44	25 - 38	0.640215
24	0.44	25 - 38	0.567551
25	0.44	25 - 38	0.499071
26	0.44	25 - 38	0.434775
27	0.44	25 - 38	0.374664
28	0.44	25 - 38	0.318736
29	0.44	25 - 38	0.266993
30	0.44	25 - 38	0.219434
31	0.44	25 - 38	0.17606
32	0.44	25 - 38	0.136869
33	0.44	25 - 38	0.101863
34	0.44	25 - 38	0.0710406
35	0.44	25 - 38	0.0444027
36	0.44	25 - 38	0.021949
4	0.49	25 - 38	2.80799
5	0.49	25 - 38	2.65583
6	0.49	25 - 38	2.50785
7	0.49	25 - 38	2.36405
8	0.49	25 - 38	2.22444
9	0.49	25 - 38	2.08901
10	0.49	25 - 38	1.95777
11	0.49	25 - 38	1.83071
12	0.49	25 - 38	1.70784
13	0.49	25 - 38	1.58915
14	0.49	25 - 38	1.47464
15	0.49	25 - 38	1.36432
16	0.49	25 - 38	1.25818
17	0.49	25 - 38	1.15623
18	0.49	25 - 38	1.05846
19	0.49	25 - 38	0.964873
20	0.49	25 - 38	0.875472
21	0.49	25 - 38	0.790255
22	0.49	25 - 38	0.709222
23	0.49	25 - 38	0.632374
24	0.49	25 - 38	0.55971
25	0.49	25 - 38	0.49123
26	0.49	25 - 38	0.426934
27	0.49	25 - 38	0.366823
28	0.49	25 - 38	0.310895
29	0.49	25 - 38	0.259152
30	0.49	25 - 38	0.211593
31	0.49	25 - 38	0.168219
32	0.49	25 - 38	0.129028
33	0.49	25 - 38	0.0940217
34	0.49	25 - 38	0.0631996
35	0.49	25 - 38	0.0365616
36	0.49	25 - 38	0.0141079
4	0.04	25 - 49	0.0476828
5	0.04	25 - 49	0.0792556
6	0.04	25 - 49	0.100867
7	0.04	25 - 49	0.112517
8	0.04	25 - 49	0.114205
9	0.04	25 - 49	0.105932
10	0.04	25 - 49	0.0876974
11	0.04	25 - 49	0.0595013
12	0.04	25 - 49	0.0213437
13	0.04	25 - 49	-0.0267754
14	0.04	25 - 49	-0.084856
15	0.04	25 - 49	-0.152898
16	0.04	25 - 49	-0.230902
17	0.04	25 - 49	-0.318867
18	0.04	25 - 49	-0.416793
19	0.04	25 - 49	-0.524681
20	0.04	25 - 49	-0.642531
21	0.04	25 - 49	-0.770342
22	0.04	25 - 49	-0.908114
23	0.04	25 - 49	-1.05585
24	0.04	25 - 49	-1.21354
25	0.04	25 - 49	-1.3812
26	0.04	25 - 49	-1.55882
27	0.04	25 - 49	-1.7464
28	0.04	25 - 49	-1.94394
29	0.04	25 - 49	-2.15144
30	0.04	25 - 49	-2.36891
31	0.04	25 - 49	-2.59633
32	0.04	25 - 49	-2.83372
33	0.04	25 - 49	-3.08107
34	0.04	25 - 49	-3.33838
35	0.04	25 - 49	-3.60565
36	0.04	25 - 49	-3.88289
4	0.09	25 - 49	0.0477381
5	0.09	25 - 49	0.0793109
6	0.09	25 - 49	0.100922
7	0.09	25 - 49	0.112572
8	0.09	25 - 49	0.11426
9	0.09	25 - 49	0.105987
10	0.09	25 - 49	0.0877526
11	0.09	25 - 49	0.0595565
12	0.09	25 - 49	0.0213989
13	0.09	25 - 49	-0.0267202
14	0.09	25 - 49	-0.0848007
15	0.09	25 - 49	-0.152843
16	0.09	25 - 49	-0.230846
17	0.09	25 - 49	-0.318811
18	0.09	25 - 49	-0.416738
19	0.09	25 - 49	-0.524626
20	0.09	25 - 49	-0.642475
21	0.09	25 - 49	-0.770286
22	0.09	25 - 49	-0.908059
23	0.09	25 - 49	-1.05579
24	0.09	25 - 49	-1.21349
25	0.09	25 - 49	-1.38115
26	0.09	25 - 49	-1.55876
27	0.09	25 - 49	-1.74634
28	0.09	25 - 49	-1.94389
29	0.09	25 - 49	-2.15139
30	0.09	25 - 49	-2.36885
31	0.09	25 - 49	-2.59628
32	0.09	25 - 49	-2.83367
33	0.09	25 - 49	-3.08101
34	0.09	25 - 49	-3.33832
35	0.09	25 - 49	-3.6056
36	0.09	25 - 49	-3.88283
4	0.14	25 - 49	0.0477919
5	0.14	25 - 49	0.0793647
6	0.14	25 - 49	0.100976
7	0.14	25 - 49	0.112626
8	0.14	25 - 49	0.114314
9	0.14	25 - 49	0.106041
10	0.14	25 - 49	0.0878065
11	0.14	25 - 49	0.0596104
12	0.14	25 - 49	0.0214528
13	0.14	25 - 49	-0.0266663
14	0.14	25 - 49	-0.0847469
15	0.14	25 - 49	-0.152789
16	0.14	25 - 49	-0.230793
17	0.14	25 - 49	-0.318758
18	0.14	25 - 49	-0.416684
19	0.14	25 - 49	-0.524572
20	0.14	25 - 49	-0.642422
21	0.14	25 - 49	-0.770233
22	0.14	25 - 49	-0.908005
23	0.14	25 - 49	-1.05574
24	0.14	25 - 49	-1.21343
25	0.14	25 - 49	-1.38109
26	0.14	25 - 49	-1.55871
27	0.14	25 - 49	-1.74629
28	0.14	25 - 49	-1.94383
29	0.14	25 - 49	-2.15133
30	0.14	25 - 49	-2.3688
31	0.14	25 - 49	-2.59622
32	0.14	25 - 49	-2.83361
33	0.14	25 - 49	-3.08096
34	0.14	25 - 49	-3.33827
35	0.14	25 - 49	-3.60554
36	0.14	25 - 49	-3.88278
4	0.19	25 - 49	0.0478443
5	0.19	25 - 49	0.0794171
6	0.19	25 - 49	0.101028
7	0.19	25 - 49	0.112678
8	0.19	25 - 49	0.114367
9	0.19	25 - 49	0.106094
10	0.19	25 - 49	0.0878589
11	0.19	25 - 49	0.0596628
12	0.19	25 - 49	0.0215052
13	0.19	25 - 49	-0.0266139
14	0.19	25 - 49	-0.0846945
15	0.19	25 - 49	-0.152737
16	0.19	25 - 49	-0.23074
17	0.19	25 - 49	-0.318705
18	0.19	25 - 49	-0.416632
19	0.19	25 - 49	-0.52452
20	0.19	25 - 49	-0.642369
21	0.19	25 - 49	-0.77018
22	0.19	25 - 49	-0.907953
23	0.19	25 - 49	-1.05569
24	0.19	25 - 49	-1.21338
25	0.19	25 - 49	-1.38104
26	0.19	25 - 49	-1.55866
27	0.19	25 - 49	-1.74624
28	0.19	25 - 49	-1.94378
29	0.19	25 - 49	-2.15128
30	0.19	25 - 49	-2.36875
31	0.19	25 - 49	-2.59617
32	0.19	25 - 49	-2.83356
33	0.19	25 - 49	-3.08091
34	0.19	25 - 49	-3.33822
35	0.19	25 - 49	-3.60549
36	0.19	25 - 49	-3.88272
4	0.24	25 - 49	0.0478954
5	0.24	25 - 49	0.0794682
6	0.24	25 - 49	0.10108
7	0.24	25 - 49	0.112729
8	0.24	25 - 49	0.114418
9	0.24	25 - 49	0.106145
10	0.24	25 - 49	0.0879099
11	0.24	25 - 49	0.0597138
12	0.24	25 - 49	0.0215562
13	0.24	25 - 49	-0.0265629
14	0.24	25 - 49	-0.0846434
15	0.24	25 - 49	-0.152685
16	0.24	25 - 49	-0.230689
17	0.24	25 - 49	-0.318654
18	0.24	25 - 49	-0.416581
19	0.24	25 - 49	-0.524469
20	0.24	25 - 49	-0.642318
21	0.24	25 - 49	-0.770129
22	0.24	25 - 49	-0.907902
23	0.24	25 - 49	-1.05564
24	0.24	25 - 49	-1.21333
25	0.24	25 - 49	-1.38099
26	0.24	25 - 49	-1.55861
27	0.24	25 - 49	-1.74619
28	0.24	25 - 49	-1.94373
29	0.24	25 - 49	-2.15123
30	0.24	25 - 49	-2.36869
31	0.24	25 - 49	-2.59612
32	0.24	25 - 49	-2.83351
33	0.24	25 - 49	-3.08086
34	0.24	25 - 49	-3.33817
35	0.24	25 - 49	-3.60544
36	0.24	25 - 49	-3.88267
4	0.29	25 - 49	0.047945
5	0.29	25 - 49	0.0795178
6	0.29	25 - 49	0.101129
7	0.29	25 - 49	0.112779
8	0.29	25 - 49	0.114467
9	0.29	25 - 49	0.106194
10	0.29	25 - 49	0.0879596
11	0.29	25 - 49	0.0597635
12	0.29	25 - 49	0.0216059
13	0.29	25 - 49	-0.0265132
14	0.29	25 - 49	-0.0845938
15	0.29	25 - 49	-0.152636
16	0.29	25 - 49	-0.230639
17	0.29	25 - 49	-0.318604
18	0.29	25 - 49	-0.416531
19	0.29	25 - 49	-0.524419
20	0.29	25 - 49	-0.642268
21	0.29	25 - 49	-0.770079
22	0.29	25 - 49	-0.907852
23	0.29	25 - 49	-1.05559
24	0.29	25 - 49	-1.21328
25	0.29	25 - 49	-1.38094
26	0.29	25 - 49	-1.55856
27	0.29	25 - 49	-1.74614
28	0.29	25 - 49	-1.94368
29	0.29	25 - 49	-2.15118
30	0.29	25 - 49	-2.36865
31	0.29	25 - 49	-2.59607
32	0.29	25 - 49	-2.83346
33	0.29	25 - 49	-3.08081
34	0.29	25 - 49	-3.33812
35	0.29	25 - 49	-3.60539
36	0.29	25 - 49	-3.88262
4	0.34	25 - 49	0.0479933
5	0.34	25 - 49	0.0795661
6	0.34	25 - 49	0.101177
7	0.34	25 - 49	0.112827
8	0.34	25 - 49	0.114516
9	0.34	25 - 49	0.106242
10	0.34	25 - 49	0.0880078
11	0.34	25 - 49	0.0598117
12	0.34	25 - 49	0.0216541
13	0.34	25 - 49	-0.026465
14	0.34	25 - 49	-0.0845455
15	0.34	25 - 49	-0.152588
16	0.34	25 - 49	-0.230591
17	0.34	25 - 49	-0.318556
18	0.34	25 - 49	-0.416483
19	0.34	25 - 49	-0.524371
20	0.34	25 - 49	-0.64222
21	0.34	25 - 49	-0.770031
22	0.34	25 - 49	-0.907804
23	0.34	25 - 49	-1.05554
24	0.34	25 - 49	-1.21323
25	0.34	25 - 49	-1.38089
26	0.34	25 - 49	-1.55851
27	0.34	25 - 49	-1.74609
28	0.34	25 - 49	-1.94363
29	0.34	25 - 49	-2.15113
30	0.34	25 - 49	-2.3686
31	0.34	25 - 49	-2.59602
32	0.34	25 - 49	-2.83341
33	0.34	25 - 49	-3.08076
34	0.34	25 - 49	-3.33807
35	0.34	25 - 49	-3.60534
36	0.34	25 - 49	-3.88257
4	0.39	25 - 49	0.0480401
5	0.39	25 - 49	0.0796129
6	0.39	25 - 49	0.101224
7	0.39	25 - 49	0.112874
8	0.39	25 - 49	0.114562
9	0.39	25 - 49	0.106289
10	0.39	25 - 49	0.0880547
11	0.39	25 - 49	0.0598586
12	0.39	25 - 49	0.021701
13	0.39	25 - 49	-0.0264181
14	0.39	25 - 49	-0.0844987
15	0.39	25 - 49	-0.152541
16	0.39	25 - 49	-0.230544
17	0.39	25 - 49	-0.318509
18	0.39	25 - 49	-0.416436
19	0.39	25 - 49	-0.524324
20	0.39	25 - 49	-0.642173
21	0.39	25 - 49	-0.769984
22	0.39	25 - 49	-0.907757
23	0.39	25 - 49	-1.05549
24	0.39	25 - 49	-1.21319
25	0.39	25 - 49	-1.38084
26	0.39	25 - 49	-1.55846
27	0.39	25 - 49	-1.74604
28	0.39	25 - 49	-1.94358
29	0.39	25 - 49	-2.15109
30	0.39	25 - 49	-2.36855
31	0.39	25 - 49	-2.59598
32	0.39	25 - 49	-2.83336
33	0.39	25 - 49	-3.08071
34	0.39	25 - 49	-3.33802
35	0.39	25 - 49	-3.60529
36	0.39	25 - 49	-3.88253
4	0.44	25 - 49	0.0480856
5	0.44	25 - 49	0.0796584
6	0.44	25 - 49	0.10127
7	0.44	25 - 49	0.11292
8	0.44	25 - 49	0.114608
9	0.44	25 - 49	0.106335
10	0.44	25 - 49	0.0881001
11	0.44	25 - 49	0.059904
12	0.44	25 - 49	0.0217464
13	0.44	25 - 49	-0.0263727
14	0.44	25 - 49	-0.0844532
15	0.44	25 - 49	-0.152495
16	0.44	25 - 49	-0.230499
17	0.44	25 - 49	-0.318464
18	0.44	25 - 49	-0.41639
19	0.44	25 - 49	-0.524278
20	0.44	25 - 49	-0.642128
21	0.44	25 - 49	-0.769939
22	0.44	25 - 49	-0.907711
23	0.44	25 - 49	-1.05545
24	0.44	25 - 49	-1.21314
25	0.44	25 - 49	-1.3808
26	0.44	25 - 49	-1.55842
27	0.44	25 - 49	-1.746
28	0.44	25 - 49	-1.94354
29	0.44	25 - 49	-2.15104
30	0.44	25 - 49	-2.3685
31	0.44	25 - 49	-2.59593
32	0.44	25 - 49	-2.83332
33	0.44	25 - 49	-3.08067
34	0.44	25 - 49	-3.33798
35	0.44	25 - 49	-3.60525
36	0.44	25 - 49	-3.88248
4	0.49	25 - 49	0.0481296
5	0.49	25 - 49	0.0797024
6	0.49	25 - 49	0.101314
7	0.49	25 - 49	0.112964
8	0.49	25 - 49	0.114652
9	0.49	25 - 49	0.106379
10	0.49	25 - 49	0.0881442
11	0.49	25 - 49	0.0599481
12	0.49	25 - 49	0.0217905
13	0.49	25 - 49	-0.0263286
14	0.49	25 - 49	-0.0844092
15	0.49	25 - 49	-0.152451
16	0.49	25 - 49	-0.230455
17	0.49	25 - 49	-0.31842
18	0.49	25 - 49	-0.416346
19	0.49	25 - 49	-0.524234
20	0.49	25 - 49	-0.642084
21	0.49	25 - 49	-0.769895
22	0.49	25 - 49	-0.907667
23	0.49	25 - 49	-1.0554
24	0.49	25 - 49	-1.2131
25	0.49	25 - 49	-1.38075
26	0.49	25 - 49	-1.55837
27	0.49	25 - 49	-1.74595
28	0.49	25 - 49	-1.94349
29	0.49	25 - 49	-2.151
30	0.49	25 - 49	-2.36846
31	0.49	25 - 49	-2.59589
32	0.49	25 - 49	-2.83327
33	0.49	25 - 49	-3.08062
34	0.49	25 - 49	-3.33793
35	0.49	25 - 49	-3.6052
36	0.49	25 - 49	-3.88244
4	0.04	25 - 52	2.5306
5	0.04	25 - 52	2.47577
6	0.04	25 - 52	2.41935
7	0.04	25 - 52	2.36133
8	0.04	25 - 52	2.30171
9	0.04	25 - 52	2.2405
10	0.04	25 - 52	2.17768
11	0.04	25 - 52	2.11327
12	0.04	25 - 52	2.04727
13	0.04	25 - 52	1.97966
14	0.04	25 - 52	1.91046
15	0.04	25 - 52	1.83966
16	0.04	25 - 52	1.76726
17	0.04	25 - 52	1.69326
18	0.04	25 - 52	1.61767
19	0.04	25 - 52	1.54048
20	0.04	25 - 52	1.46169
21	0.04	25 - 52	1.3813
22	0.04	25 - 52	1.29932
23	0.04	25 - 52	1.21573
24	0.04	25 - 52	1.13056
25	0.04	25 - 52	1.04378
26	0.04	25 - 52	0.955404
27	0.04	25 - 52	0.865432
28	0.04	25 - 52	0.773863
29	0.04	25 - 52	0.680695
30	0.04	25 - 52	0.58593
31	0.04	25 - 52	0.489568
32	0.04	25 - 52	0.391608
33	0.04	25 - 52	0.29205
34	0.04	25 - 52	0.190895
35	0.04	25 - 52	0.0881424
36	0.04	25 - 52	-0.016208
4	0.09	25 - 52	2.52288
5	0.09	25 - 52	2.46806
6	0.09	25 - 52	2.41163
7	0.09	25 - 52	2.35361
8	0.09	25 - 52	2.294
9	0.09	25 - 52	2.23278
10	0.09	25 - 52	2.16997
11	0.09	25 - 52	2.10556
12	0.09	25 - 52	2.03955
13	0.09	25 - 52	1.97194
14	0.09	25 - 52	1.90274
15	0.09	25 - 52	1.83194
16	0.09	25 - 52	1.75954
17	0.09	25 - 52	1.68554
18	0.09	25 - 52	1.60995
19	0.09	25 - 52	1.53276
20	0.09	25 - 52	1.45397
21	0.09	25 - 52	1.37358
22	0.09	25 - 52	1.2916
23	0.09	25 - 52	1.20802
24	0.09	25 - 52	1.12284
25	0.09	25 - 52	1.03606
26	0.09	25 - 52	0.947688
27	0.09	25 - 52	0.857716
28	0.09	25 - 52	0.766147
29	0.09	25 - 52	0.672979
30	0.09	25 - 52	0.578215
31	0.09	25 - 52	0.481852
32	0.09	25 - 52	0.383892
33	0.09	25 - 52	0.284334
34	0.09	25 - 52	0.183179
35	0.09	25 - 52	0.0804265
36	0.09	25 - 52	-0.0239239
4	0.14	25 - 52	2.51518
5	0.14	25 - 52	2.46035
6	0.14	25 - 52	2.40393
7	0.14	25 - 52	2.34591
8	0.14	25 - 52	2.28629
9	0.14	25 - 52	2.22508
10	0.14	25 - 52	2.16227
11	0.14	25 - 52	2.09785
12	0.14	25 - 52	2.03185
13	0.14	25 - 52	1.96424
14	0.14	25 - 52	1.89504
15	0.14	25 - 52	1.82424
16	0.14	25 - 52	1.75184
17	0.14	25 - 52	1.67784
18	0.14	25 - 52	1.60225
19	0.14	25 - 52	1.52506
20	0.14	25 - 52	1.44627
21	0.14	25 - 52	1.36588
22	0.14	25 - 52	1.2839
23	0.14	25 - 52	1.20032
24	0.14	25 - 52	1.11514
25	0.14	25 - 52	1.02836
26	0.14	25 - 52	0.939985
27	0.14	25 - 52	0.850013
28	0.14	25 - 52	0.758444
29	0.14	25 - 52	0.665276
30	0.14	25 - 52	0.570512
31	0.14	25 - 52	0.474149
32	0.14	25 - 52	0.376189
33	0.14	25 - 52	0.276631
34	0.14	25 - 52	0.175476
35	0.14	25 - 52	0.0727235
36	0.14	25 - 52	-0.0316269
4	0.19	25 - 52	2.50749
5	0.19	25 - 52	2.45266
6	0.19	25 - 52	2.39624
7	0.19	25 - 52	2.33822
8	0.19	25 - 52	2.2786
9	0.19	25 - 52	2.21739
10	0.19	25 - 52	2.15457
11	0.19	25 - 52	2.09016
12	0.19	25 - 52	2.02416
13	0.19	25 - 52	1.95655
14	0.19	25 - 52	1.88735
15	0.19	25 - 52	1.81655
16	0.19	25 - 52	1.74415
17	0.19	25 - 52	1.67015
18	0.19	25 - 52	1.59456
19	0.19	25 - 52	1.51737
20	0.19	25 - 52	1.43858
21	0.19	25 - 52	1.35819
22	0.19	25 - 52	1.27621
23	0.19	25 - 52	1.19263
24	0.19	25 - 52	1.10745
25	0.19	25 - 52	1.02067
26	0.19	25 - 52	0.932295
27	0.19	25 - 52	0.842323
28	0.19	25 - 52	0.750753
29	0.19	25 - 52	0.657586
30	0.19	25 - 52	0.562821
31	0.19	25 - 52	0.466459
32	0.19	25 - 52	0.368499
33	0.19	25 - 52	0.268941
34	0.19	25 - 52	0.167786
35	0.19	25 - 52	0.0650333
36	0.19	25 - 52	-0.0393171
4	0.24	25 - 52	2.49981
5	0.24	25 - 52	2.44499
6	0.24	25 - 52	2.38856
7	0.24	25 - 52	2.33054
8	0.24	25 - 52	2.27093
9	0.24	25 - 52	2.20971
10	0.24	25 - 52	2.1469
11	0.24	25 - 52	2.08249
12	0.24	25 - 52	2.01648
13	0.24	25 - 52	1.94887
14	0.24	25 - 52	1.87967
15	0.24	25 - 52	1.80887
16	0.24	25 - 52	1.73647
17	0.24	25 - 52	1.66247
18	0.24	25 - 52	1.58688
19	0.24	25 - 52	1.50969
20	0.24	25 - 52	1.4309
21	0.24	25 - 52	1.35051
22	0.24	25 - 52	1.26853
23	0.24	25 - 52	1.18495
24	0.24	25 - 52	1.09977
25	0.24	25 - 52	1.01299
26	0.24	25 - 52	0.924618
27	0.24	25 - 52	0.834646
28	0.24	25 - 52	0.743076
29	0.24	25 - 52	0.649909
30	0.24	25 - 52	0.555144
31	0.24	25 - 52	0.458782
32	0.24	25 - 52	0.360822
33	0.24	25 - 52	0.261264
34	0.24	25 - 52	0.160109
35	0.24	25 - 52	0.0573561
36	0.24	25 - 52	-0.0469943
4	0.29	25 - 52	2.49215
5	0.29	25 - 52	2.43732
6	0.29	25 - 52	2.3809
7	0.29	25 - 52	2.32288
8	0.29	25 - 52	2.26326
9	0.29	25 - 52	2.20205
10	0.29	25 - 52	2.13923
11	0.29	25 - 52	2.07482
12	0.29	25 - 52	2.00881
13	0.29	25 - 52	1.94121
14	0.29	25 - 52	1.87201
15	0.29	25 - 52	1.8012
16	0.29	25 - 52	1.72881
17	0.29	25 - 52	1.65481
18	0.29	25 - 52	1.57922
19	0.29	25 - 52	1.50203
20	0.29	25 - 52	1.42324
21	0.29	25 - 52	1.34285
22	0.29	25 - 52	1.26087
23	0.29	25 - 52	1.17728
24	0.29	25 - 52	1.0921
25	0.29	25 - 52	1.00533
26	0.29	25 - 52	0.916954
27	0.29	25 - 52	0.826981
28	0.29	25 - 52	0.735412
29	0.29	25 - 52	0.642245
30	0.29	25 - 52	0.54748
31	0.29	25 - 52	0.451117
32	0.29	25 - 52	0.353157
33	0.29	25 - 52	0.2536
34	0.29	25 - 52	0.152444
35	0.29	25 - 52	0.0496917
36	0.29	25 - 52	-0.0546587
4	0.34	25 - 52	2.4845
5	0.34	25 - 52	2.42967
6	0.34	25 - 52	2.37325
7	0.34	25 - 52	2.31523
8	0.34	25 - 52	2.25561
9	0.34	25 - 52	2.19439
10	0.34	25 - 52	2.13158
11	0.34	25 - 52	2.06717
12	0.34	25 - 52	2.00116
13	0.34	25 - 52	1.93356
14	0.34	25 - 52	1.86435
15	0.34	25 - 52	1.79355
16	0.34	25 - 52	1.72115
17	0.34	25 - 52	1.64716
18	0.34	25 - 52	1.57156
19	0.34	25 - 52	1.49437
20	0.34	25 - 52	1.41558
21	0.34	25 - 52	1.3352
22	0.34	25 - 52	1.25321
23	0.34	25 - 52	1.16963
24	0.34	25 - 52	1.08445
25	0.34	25 - 52	0.997676
26	0.34	25 - 52	0.909302
27	0.34	25 - 52	0.81933
28	0.34	25 - 52	0.72776
29	0.34	25 - 52	0.634593
30	0.34	25 - 52	0.539828
31	0.34	25 - 52	0.443466
32	0.34	25 - 52	0.345506
33	0.34	25 - 52	0.245948
34	0.34	25 - 52	0.144793
35	0.34	25 - 52	0.0420402
36	0.34	25 - 52	-0.0623102
4	0.39	25 - 52	2.47686
5	0.39	25 - 52	2.42203
6	0.39	25 - 52	2.36561
7	0.39	25 - 52	2.30759
8	0.39	25 - 52	2.24797
9	0.39	25 - 52	2.18676
10	0.39	25 - 52	2.12394
11	0.39	25 - 52	2.05953
12	0.39	25 - 52	1.99352
13	0.39	25 - 52	1.92592
14	0.39	25 - 52	1.85672
15	0.39	25 - 52	1.78591
16	0.39	25 - 52	1.71352
17	0.39	25 - 52	1.63952
18	0.39	25 - 52	1.56393
19	0.39	25 - 52	1.48674
20	0.39	25 - 52	1.40795
21	0.39	25 - 52	1.32756
22	0.39	25 - 52	1.24558
23	0.39	25 - 52	1.16199
24	0.39	25 - 52	1.07681
25	0.39	25 - 52	0.990038
26	0.39	25 - 52	0.901663
27	0.39	25 - 52	0.811691
28	0.39	25 - 52	0.720122
29	0.39	25 - 52	0.626954
30	0.39	25 - 52	0.53219
31	0.39	25 - 52	0.435827
32	0.39	25 - 52	0.337867
33	0.39	25 - 52	0.23831
34	0.39	25 - 52	0.137154
35	0.39	25 - 52	0.0344016
36	0.39	25 - 52	-0.0699488
4	0.44	25 - 52	2.46923
5	0.44	25 - 52	2.41441
6	0.44	25 - 52	2.35798
7	0.44	25 - 52	2.29996
8	0.44	25 - 52	2.24035
9	0.44	25 - 52	2.17913
10	0.44	25 - 52	2.11632
11	0.44	25 - 52	2.05191
12	0.44	25 - 52	1.9859
13	0.44	25 - 52	1.91829
14	0.44	25 - 52	1.84909
15	0.44	25 - 52	1.77829
16	0.44	25 - 52	1.70589
17	0.44	25 - 52	1.63189
18	0.44	25 - 52	1.5563
19	0.44	25 - 52	1.47911
20	0.44	25 - 52	1.40032
21	0.44	25 - 52	1.31993
22	0.44	25 - 52	1.23795
23	0.44	25 - 52	1.15437
24	0.44	25 - 52	1.06919
25	0.44	25 - 52	0.982412
26	0.44	25 - 52	0.894038
27	0.44	25 - 52	0.804066
28	0.44	25 - 52	0.712496
29	0.44	25 - 52	0.619329
30	0.44	25 - 52	0.524564
31	0.44	25 - 52	0.428201
32	0.44	25 - 52	0.330241
33	0.44	25 - 52	0.230684
34	0.44	25 - 52	0.129529
35	0.44	25 - 52	0.0267758
36	0.44	25 - 52	-0.0775746
4	0.49	25 - 52	2.46162
5	0.49	25 - 52	2.40679
6	0.49	25 - 52	2.35037
7	0.49	25 - 52	2.29235
8	0.49	25 - 52	2.23273
9	0.49	25 - 52	2.17152
10	0.49	25 - 52	2.1087
11	0.49	25 - 52	2.04429
12	0.49	25 - 52	1.97829
13	0.49	25 - 52	1.91068
14	0.49	25 - 52	1.84148
15	0.49	25 - 52	1.77068
16	0.49	25 - 52	1.69828
17	0.49	25 - 52	1.62428
18	0.49	25 - 52	1.54869
19	0.49	25 - 52	1.4715
20	0.49	25 - 52	1.39271
21	0.49	25 - 52	1.31232
22	0.49	25 - 52	1.23034
23	0.49	25 - 52	1.14676
24	0.49	25 - 52	1.06158
25	0.49	25 - 52	0.974799
26	0.49	25 - 52	0.886425
27	0.49	25 - 52	0.796453
28	0.49	25 - 52	0.704883
29	0.49	25 - 52	0.611716
30	0.49	25 - 52	0.516951
31	0.49	25 - 52	0.420589
32	0.49	25 - 52	0.322629
33	0.49	25 - 52	0.223071
34	0.49	25 - 52	0.121916
35	0.49	25 - 52	0.019163
36	0.49	25 - 52	-0.0851874
4	0.04	25 - 56	0.0932128
5	0.04	25 - 56	0.1011
6	0.04	25 - 56	0.110194
7	0.04	25 - 56	0.120494
8	0.04	25 - 56	0.132001
9	0.04	25 - 56	0.144715
10	0.04	25 - 56	0.158636
11	0.04	25 - 56	0.173763
12	0.04	25 - 56	0.190097
13	0.04	25 - 56	0.207638
14	0.04	25 - 56	0.226386
15	0.04	25 - 56	0.24634
16	0.04	25 - 56	0.267501
17	0.04	25 - 56	0.289869
18	0.04	25 - 56	0.313444
19	0.04	25 - 56	0.338225
20	0.04	25 - 56	0.364213
21	0.04	25 - 56	0.391408
22	0.04	25 - 56	0.419809
23	0.04	25 - 56	0.449418
24	0.04	25 - 56	0.480232
25	0.04	25 - 56	0.512254
26	0.04	25 - 56	0.545483
27	0.04	25 - 56	0.579918
28	0.04	25 - 56	0.61556
29	0.04	25 - 56	0.652408
30	0.04	25 - 56	0.690464
31	0.04	25 - 56	0.729726
32	0.04	25 - 56	0.770195
33	0.04	25 - 56	0.81187
34	0.04	25 - 56	0.854752
35	0.04	25 - 56	0.898841
36	0.04	25 - 56	0.944137
4	0.09	25 - 56	0.0840403
5	0.09	25 - 56	0.0919273
6	0.09	25 - 56	0.101021
7	0.09	25 - 56	0.111322
8	0.09	25 - 56	0.122829
9	0.09	25 - 56	0.135543
10	0.09	25 - 56	0.149463
11	0.09	25 - 56	0.164591
12	0.09	25 - 56	0.180925
13	0.09	25 - 56	0.198466
14	0.09	25 - 56	0.217213
15	0.09	25 - 56	0.237168
16	0.09	25 - 56	0.258329
17	0.09	25 - 56	0.280697
18	0.09	25 - 56	0.304271
19	0.09	25 - 56	0.329053
20	0.09	25 - 56	0.355041
21	0.09	25 - 56	0.382235
22	0.09	25 - 56	0.410637
23	0.09	25 - 56	0.440245
24	0.09	25 - 56	0.47106
25	0.09	25 - 56	0.503082
26	0.09	25 - 56	0.53631
27	0.09	25 - 56	0.570745
28	0.09	25 - 56	0.606387
29	0.09	25 - 56	0.643236
30	0.09	25 - 56	0.681291
31	0.09	25 - 56	0.720553
32	0.09	25 - 56	0.761022
33	0.09	25 - 56	0.802698
34	0.09	25 - 56	0.84558
35	0.09	25 - 56	0.889669
36	0.09	25 - 56	0.934965
4	0.14	25 - 56	0.0748872
5	0.14	25 - 56	0.0827743
6	0.14	25 - 56	0.091868
7	0.14	25 - 56	0.102168
8	0.14	25 - 56	0.113676
9	0.14	25 - 56	0.12639
10	0.14	25 - 56	0.14031
11	0.14	25 - 56	0.155438
12	0.14	25 - 56	0.171772
13	0.14	25 - 56	0.189313
14	0.14	25 - 56	0.20806
15	0.14	25 - 56	0.228015
16	0.14	25 - 56	0.249176
17	0.14	25 - 56	0.271544
18	0.14	25 - 56	0.295118
19	0.14	25 - 56	0.319899
20	0.14	25 - 56	0.345888
21	0.14	25 - 56	0.373082
22	0.14	25 - 56	0.401484
23	0.14	25 - 56	0.431092
24	0.14	25 - 56	0.461907
25	0.14	25 - 56	0.493929
26	0.14	25 - 56	0.527157
27	0.14	25 - 56	0.561592
28	0.14	25 - 56	0.597234
29	0.14	25 - 56	0.634083
30	0.14	25 - 56	0.672138
31	0.14	25 - 56	0.7114
32	0.14	25 - 56	0.751869
33	0.14	25 - 56	0.793545
34	0.14	25 - 56	0.836427
35	0.14	25 - 56	0.880516
36	0.14	25 - 56	0.925812
4	0.19	25 - 56	0.0657537
5	0.19	25 - 56	0.0736407
6	0.19	25 - 56	0.0827345
7	0.19	25 - 56	0.093035
8	0.19	25 - 56	0.104542
9	0.19	25 - 56	0.117256
10	0.19	25 - 56	0.131177
11	0.19	25 - 56	0.146304
12	0.19	25 - 56	0.162638
13	0.19	25 - 56	0.180179
14	0.19	25 - 56	0.198927
15	0.19	25 - 56	0.218881
16	0.19	25 - 56	0.240042
17	0.19	25 - 56	0.26241
18	0.19	25 - 56	0.285985
19	0.19	25 - 56	0.310766
20	0.19	25 - 56	0.336754
21	0.19	25 - 56	0.363949
22	0.19	25 - 56	0.39235
23	0.19	25 - 56	0.421958
24	0.19	25 - 56	0.452773
25	0.19	25 - 56	0.484795
26	0.19	25 - 56	0.518024
27	0.19	25 - 56	0.552459
28	0.19	25 - 56	0.588101
29	0.19	25 - 56	0.624949
30	0.19	25 - 56	0.663005
31	0.19	25 - 56	0.702267
32	0.19	25 - 56	0.742735
33	0.19	25 - 56	0.784411
34	0.19	25 - 56	0.827293
35	0.19	25 - 56	0.871382
36	0.19	25 - 56	0.916678
4	0.24	25 - 56	0.0566397
5	0.24	25 - 56	0.0645267
6	0.24	25 - 56	0.0736205
7	0.24	25 - 56	0.083921
8	0.24	25 - 56	0.0954282
9	0.24	25 - 56	0.108142
10	0.24	25 - 56	0.122063
11	0.24	25 - 56	0.13719
12	0.24	25 - 56	0.153524
13	0.24	25 - 56	0.171065
14	0.24	25 - 56	0.189813
15	0.24	25 - 56	0.209767
16	0.24	25 - 56	0.230928
17	0.24	25 - 56	0.253296
18	0.24	25 - 56	0.276871
19	0.24	25 - 56	0.301652
20	0.24	25 - 56	0.32764
21	0.24	25 - 56	0.354835
22	0.24	25 - 56	0.383236
23	0.24	25 - 56	0.412844
24	0.24	25 - 56	0.443659
25	0.24	25 - 56	0.475681
26	0.24	25 - 56	0.50891
27	0.24	25 - 56	0.543345
28	0.24	25 - 56	0.578987
29	0.24	25 - 56	0.615835
30	0.24	25 - 56	0.653891
31	0.24	25 - 56	0.693153
32	0.24	25 - 56	0.733621
33	0.24	25 - 56	0.775297
34	0.24	25 - 56	0.818179
35	0.24	25 - 56	0.862268
36	0.24	25 - 56	0.907564
4	0.29	25 - 56	0.0475452
5	0.29	25 - 56	0.0554323
6	0.29	25 - 56	0.064526
7	0.29	25 - 56	0.0748265
8	0.29	25 - 56	0.0863337
9	0.29	25 - 56	0.0990476
10	0.29	25 - 56	0.112968
11	0.29	25 - 56	0.128096
12	0.29	25 - 56	0.14443
13	0.29	25 - 56	0.161971
14	0.29	25 - 56	0.180718
15	0.29	25 - 56	0.200673
16	0.29	25 - 56	0.221834
17	0.29	25 - 56	0.244202
18	0.29	25 - 56	0.267776
19	0.29	25 - 56	0.292557
20	0.29	25 - 56	0.318546
21	0.29	25 - 56	0.34574
22	0.29	25 - 56	0.374142
23	0.29	25 - 56	0.40375
24	0.29	25 - 56	0.434565
25	0.29	25 - 56	0.466587
26	0.29	25 - 56	0.499815
27	0.29	25 - 56	0.53425
28	0.29	25 - 56	0.569892
29	0.29	25 - 56	0.606741
30	0.29	25 - 56	0.644796
31	0.29	25 - 56	0.684058
32	0.29	25 - 56	0.724527
33	0.29	25 - 56	0.766203
34	0.29	25 - 56	0.809085
35	0.29	25 - 56	0.853174
36	0.29	25 - 56	0.89847
4	0.34	25 - 56	0.0384703
5	0.34	25 - 56	0.0463573
6	0.34	25 - 56	0.055451
7	0.34	25 - 56	0.0657515
8	0.34	25 - 56	0.0772587
9	0.34	25 - 56	0.0899727
10	0.34	25 - 56	0.103893
11	0.34	25 - 56	0.119021
12	0.34	25 - 56	0.135355
13	0.34	25 - 56	0.152896
14	0.34	25 - 56	0.171643
15	0.34	25 - 56	0.191598
16	0.34	25 - 56	0.212759
17	0.34	25 - 56	0.235127
18	0.34	25 - 56	0.258701
19	0.34	25 - 56	0.283483
20	0.34	25 - 56	0.309471
21	0.34	25 - 56	0.336665
22	0.34	25 - 56	0.365067
23	0.34	25 - 56	0.394675
24	0.34	25 - 56	0.42549
25	0.34	25 - 56	0.457512
26	0.34	25 - 56	0.49074
27	0.34	25 - 56	0.525175
28	0.34	25 - 56	0.560817
29	0.34	25 - 56	0.597666
30	0.34	25 - 56	0.635721
31	0.34	25 - 56	0.674983
32	0.34	25 - 56	0.715452
33	0.34	25 - 56	0.757128
34	0.34	25 - 56	0.80001
35	0.34	25 - 56	0.844099
36	0.34	25 - 56	0.889395
4	0.39	25 - 56	0.0294148
5	0.39	25 - 56	0.0373018
6	0.39	25 - 56	0.0463956
7	0.39	25 - 56	0.0566961
8	0.39	25 - 56	0.0682033
9	0.39	25 - 56	0.0809172
10	0.39	25 - 56	0.0948379
11	0.39	25 - 56	0.109965
12	0.39	25 - 56	0.126299
13	0.39	25 - 56	0.14384
14	0.39	25 - 56	0.162588
15	0.39	25 - 56	0.182542
16	0.39	25 - 56	0.203703
17	0.39	25 - 56	0.226071
18	0.39	25 - 56	0.249646
19	0.39	25 - 56	0.274427
20	0.39	25 - 56	0.300415
21	0.39	25 - 56	0.32761
22	0.39	25 - 56	0.356011
23	0.39	25 - 56	0.38562
24	0.39	25 - 56	0.416434
25	0.39	25 - 56	0.448456
26	0.39	25 - 56	0.481685
27	0.39	25 - 56	0.51612
28	0.39	25 - 56	0.551762
29	0.39	25 - 56	0.58861
30	0.39	25 - 56	0.626666
31	0.39	25 - 56	0.665928
32	0.39	25 - 56	0.706397
33	0.39	25 - 56	0.748072
34	0.39	25 - 56	0.790954
35	0.39	25 - 56	0.835043
36	0.39	25 - 56	0.880339
4	0.44	25 - 56	0.0203789
5	0.44	25 - 56	0.0282659
6	0.44	25 - 56	0.0373597
7	0.44	25 - 56	0.0476601
8	0.44	25 - 56	0.0591673
9	0.44	25 - 56	0.0718813
10	0.44	25 - 56	0.085802
11	0.44	25 - 56	0.100929
12	0.44	25 - 56	0.117264
13	0.44	25 - 56	0.134804
14	0.44	25 - 56	0.153552
15	0.44	25 - 56	0.173506
16	0.44	25 - 56	0.194667
17	0.44	25 - 56	0.217035
18	0.44	25 - 56	0.24061
19	0.44	25 - 56	0.265391
20	0.44	25 - 56	0.291379
21	0.44	25 - 56	0.318574
22	0.44	25 - 56	0.346975
23	0.44	25 - 56	0.376584
24	0.44	25 - 56	0.407399
25	0.44	25 - 56	0.43942
26	0.44	25 - 56	0.472649
27	0.44	25 - 56	0.507084
28	0.44	25 - 56	0.542726
29	0.44	25 - 56	0.579574
30	0.44	25 - 56	0.61763
31	0.44	25 - 56	0.656892
32	0.44	25 - 56	0.697361
33	0.44	25 - 56	0.739036
34	0.44	25 - 56	0.781918
35	0.44	25 - 56	0.826007
36	0.44	25 - 56	0.871303
4	0.49	25 - 56	0.0113625
5	0.49	25 - 56	0.0192495
6	0.49	25 - 56	0.0283432
7	0.49	25 - 56	0.0386437
8	0.49	25 - 56	0.0501509
9	0.49	25 - 56	0.0628649
10	0.49	25 - 56	0.0767856
11	0.49	25 - 56	0.091913
12	0.49	25 - 56	0.108247
13	0.49	25 - 56	0.125788
14	0.49	25 - 56	0.144536
15	0.49	25 - 56	0.16449
16	0.49	25 - 56	0.185651
17	0.49	25 - 56	0.208019
18	0.49	25 - 56	0.231593
19	0.49	25 - 56	0.256375
20	0.49	25 - 56	0.282363
21	0.49	25 - 56	0.309557
22	0.49	25 - 56	0.337959
23	0.49	25 - 56	0.367567
24	0.49	25 - 56	0.398382
25	0.49	25 - 56	0.430404
26	0.49	25 - 56	0.463632
27	0.49	25 - 56	0.498067
28	0.49	25 - 56	0.533709
29	0.49	25 - 56	0.570558
30	0.49	25 - 56	0.608613
31	0.49	25 - 56	0.647875
32	0.49	25 - 56	0.688344
33	0.49	25 - 56	0.73002
34	0.49	25 - 56	0.772902
35	0.49	25 - 56	0.816991
36	0.49	25 - 56	0.862287
4	0.04	25 - 68	-1.37933
5	0.04	25 - 68	-1.24706
6	0.04	25 - 68	-1.1222
7	0.04	25 - 68	-1.00475
8	0.04	25 - 68	-0.894705
9	0.04	25 - 68	-0.792072
10	0.04	25 - 68	-0.696849
11	0.04	25 - 68	-0.609036
12	0.04	25 - 68	-0.528633
13	0.04	25 - 68	-0.455639
14	0.04	25 - 68	-0.390055
15	0.04	25 - 68	-0.331881
16	0.04	25 - 68	-0.281117
17	0.04	25 - 68	-0.237762
18	0.04	25 - 68	-0.201817
19	0.04	25 - 68	-0.173282
20	0.04	25 - 68	-0.152157
21	0.04	25 - 68	-0.138442
22	0.04	25 - 68	-0.132136
23	0.04	25 - 68	-0.13324
24	0.04	25 - 68	-0.141754
25	0.04	25 - 68	-0.157678
26	0.04	25 - 68	-0.181011
27	0.04	25 - 68	-0.211754
28	0.04	25 - 68	-0.249907
29	0.04	25 - 68	-0.29547
30	0.04	25 - 68	-0.348443
31	0.04	25 - 68	-0.408825
32	0.04	25 - 68	-0.476617
33	0.04	25 - 68	-0.551819
34	0.04	25 - 68	-0.63443
35	0.04	25 - 68	-0.724452
36	0.04	25 - 68	-0.821883
4	0.09	25 - 68	-1.38428
5	0.09	25 - 68	-1.25201
6	0.09	25 - 68	-1.12714
7	0.09	25 - 68	-1.00969
8	0.09	25 - 68	-0.899649
9	0.09	25 - 68	-0.797016
10	0.09	25 - 68	-0.701793
11	0.09	25 - 68	-0.61398
12	0.09	25 - 68	-0.533576
13	0.09	25 - 68	-0.460583
14	0.09	25 - 68	-0.394999
15	0.09	25 - 68	-0.336825
16	0.09	25 - 68	-0.286061
17	0.09	25 - 68	-0.242706
18	0.09	25 - 68	-0.206761
19	0.09	25 - 68	-0.178226
20	0.09	25 - 68	-0.157101
21	0.09	25 - 68	-0.143386
22	0.09	25 - 68	-0.13708
23	0.09	25 - 68	-0.138184
24	0.09	25 - 68	-0.146698
25	0.09	25 - 68	-0.162622
26	0.09	25 - 68	-0.185955
27	0.09	25 - 68	-0.216698
28	0.09	25 - 68	-0.254851
29	0.09	25 - 68	-0.300414
30	0.09	25 - 68	-0.353386
31	0.09	25 - 68	-0.413769
32	0.09	25 - 68	-0.481561
33	0.09	25 - 68	-0.556763
34	0.09	25 - 68	-0.639374
35	0.09	25 - 68	-0.729396
36	0.09	25 - 68	-0.826827
4	0.14	25 - 68	-1.38921
5	0.14	25 - 68	-1.25694
6	0.14	25 - 68	-1.13208
7	0.14	25 - 68	-1.01463
8	0.14	25 - 68	-0.904583
9	0.14	25 - 68	-0.801951
10	0.14	25 - 68	-0.706728
11	0.14	25 - 68	-0.618915
12	0.14	25 - 68	-0.538511
13	0.14	25 - 68	-0.465517
14	0.14	25 - 68	-0.399934
15	0.14	25 - 68	-0.34176
16	0.14	25 - 68	-0.290995
17	0.14	25 - 68	-0.247641
18	0.14	25 - 68	-0.211696
19	0.14	25 - 68	-0.183161
20	0.14	25 - 68	-0.162036
21	0.14	25 - 68	-0.14832
22	0.14	25 - 68	-0.142015
23	0.14	25 - 68	-0.143119
24	0.14	25 - 68	-0.151633
25	0.14	25 - 68	-0.167556
26	0.14	25 - 68	-0.19089
27	0.14	25 - 68	-0.221633
28	0.14	25 - 68	-0.259786
29	0.14	25 - 68	-0.305349
30	0.14	25 - 68	-0.358321
31	0.14	25 - 68	-0.418703
32	0.14	25 - 68	-0.486495
33	0.14	25 - 68	-0.561697
34	0.14	25 - 68	-0.644309
35	0.14	25 - 68	-0.73433
36	0.14	25 - 68	-0.831761
4	0.19	25 - 68	-1.39414
5	0.19	25 - 68	-1.26187
6	0.19	25 - 68	-1.137
7	0.19	25 - 68	-1.01955
8	0.19	25 - 68	-0.909509
9	0.19	25 - 68	-0.806876
10	0.19	25 - 68	-0.711653
11	0.19	25 - 68	-0.62384
12	0.19	25 - 68	-0.543437
13	0.19	25 - 68	-0.470443
14	0.19	25 - 68	-0.404859
15	0.19	25 - 68	-0.346685
16	0.19	25 - 68	-0.295921
17	0.19	25 - 68	-0.252566
18	0.19	25 - 68	-0.216622
19	0.19	25 - 68	-0.188087
20	0.19	25 - 68	-0.166961
21	0.19	25 - 68	-0.153246
22	0.19	25 - 68	-0.14694
23	0.19	25 - 68	-0.148044
24	0.19	25 - 68	-0.156558
25	0.19	25 - 68	-0.172482
26	0.19	25 - 68	-0.195815
27	0.19	25 - 68	-0.226558
28	0.19	25 - 68	-0.264711
29	0.19	25 - 68	-0.310274
30	0.19	25 - 68	-0.363247
31	0.19	25 - 68	-0.423629
32	0.19	25 - 68	-0.491421
33	0.19	25 - 68	-0.566623
34	0.19	25 - 68	-0.649234
35	0.19	25 - 68	-0.739256
36	0.19	25 - 68	-0.836687
4	0.24	25 - 68	-1.39905
5	0.24	25 - 68	-1.26678
6	0.24	25 - 68	-1.14192
7	0.24	25 - 68	-1.02447
8	0.24	25 - 68	-0.914425
9	0.24	25 - 68	-0.811793
10	0.24	25 - 68	-0.71657
11	0.24	25 - 68	-0.628757
12	0.24	25 - 68	-0.548353
13	0.24	25 - 68	-0.47536
14	0.24	25 - 68	-0.409776
15	0.24	25 - 68	-0.351602
16	0.24	25 - 68	-0.300837
17	0.24	25 - 68	-0.257483
18	0.24	25 - 68	-0.221538
19	0.24	25 - 68	-0.193003
20	0.24	25 - 68	-0.171878
21	0.24	25 - 68	-0.158162
22	0.24	25 - 68	-0.151857
23	0.24	25 - 68	-0.152961
24	0.24	25 - 68	-0.161475
25	0.24	25 - 68	-0.177398
26	0.24	25 - 68	-0.200732
27	0.24	25 - 68	-0.231475
28	0.24	25 - 68	-0.269628
29	0.24	25 - 68	-0.315191
30	0.24	25 - 68	-0.368163
31	0.24	25 - 68	-0.428545
32	0.24	25 - 68	-0.496337
33	0.24	25 - 68	-0.571539
34	0.24	25 - 68	-0.654151
35	0.24	25 - 68	-0.744172
36	0.24	25 - 68	-0.841603
4	0.29	25 - 68	-1.40396
5	0.29	25 - 68	-1.27169
6	0.29	25 - 68	-1.14683
7	0.29	25 - 68	-1.02938
8	0.29	25 - 68	-0.919333
9	0.29	25 - 68	-0.8167
10	0.29	25 - 68	-0.721477
11	0.29	25 - 68	-0.633664
12	0.29	25 - 68	-0.553261
13	0.29	25 - 68	-0.480267
14	0.29	25 - 68	-0.414683
15	0.29	25 - 68	-0.356509
16	0.29	25 - 68	-0.305745
17	0.29	25 - 68	-0.26239
18	0.29	25 - 68	-0.226445
19	0.29	25 - 68	-0.19791
20	0.29	25 - 68	-0.176785
21	0.29	25 - 68	-0.16307
22	0.29	25 - 68	-0.156764
23	0.29	25 - 68	-0.157868
24	0.29	25 - 68	-0.166382
25	0.29	25 - 68	-0.182306
26	0.29	25 - 68	-0.205639
27	0.29	25 - 68	-0.236382
28	0.29	25 - 68	-0.274535
29	0.29	25 - 68	-0.320098
30	0.29	25 - 68	-0.37307
31	0.29	25 - 68	-0.433453
32	0.29	25 - 68	-0.501245
33	0.29	25 - 68	-0.576447
34	0.29	25 - 68	-0.659058
35	0.29	25 - 68	-0.74908
36	0.29	25 - 68	-0.846511
4	0.34	25 - 68	-1.40886
5	0.34	25 - 68	-1.27659
6	0.34	25 - 68	-1.15173
7	0.34	25 - 68	-1.03427
8	0.34	25 - 68	-0.924231
9	0.34	25 - 68	-0.821598
10	0.34	25 - 68	-0.726375
11	0.34	25 - 68	-0.638562
12	0.34	25 - 68	-0.558159
13	0.34	25 - 68	-0.485165
14	0.34	25 - 68	-0.419581
15	0.34	25 - 68	-0.361407
16	0.34	25 - 68	-0.310643
17	0.34	25 - 68	-0.267288
18	0.34	25 - 68	-0.231344
19	0.34	25 - 68	-0.202809
20	0.34	25 - 68	-0.181683
21	0.34	25 - 68	-0.167968
22	0.34	25 - 68	-0.161662
23	0.34	25 - 68	-0.162766
24	0.34	25 - 68	-0.17128
25	0.34	25 - 68	-0.187204
26	0.34	25 - 68	-0.210537
27	0.34	25 - 68	-0.241281
28	0.34	25 - 68	-0.279434
29	0.34	25 - 68	-0.324996
30	0.34	25 - 68	-0.377969
31	0.34	25 - 68	-0.438351
32	0.34	25 - 68	-0.506143
33	0.34	25 - 68	-0.581345
34	0.34	25 - 68	-0.663957
35	0.34	25 - 68	-0.753978
36	0.34	25 - 68	-0.851409
4	0.39	25 - 68	-1.41375
5	0.39	25 - 68	-1.28148
6	0.39	25 - 68	-1.15662
7	0.39	25 - 68	-1.03916
8	0.39	25 - 68	-0.92912
9	0.39	25 - 68	-0.826488
10	0.39	25 - 68	-0.731265
11	0.39	25 - 68	-0.643451
12	0.39	25 - 68	-0.563048
13	0.39	25 - 68	-0.490054
14	0.39	25 - 68	-0.42447
15	0.39	25 - 68	-0.366296
16	0.39	25 - 68	-0.315532
17	0.39	25 - 68	-0.272178
18	0.39	25 - 68	-0.236233
19	0.39	25 - 68	-0.207698
20	0.39	25 - 68	-0.186573
21	0.39	25 - 68	-0.172857
22	0.39	25 - 68	-0.166551
23	0.39	25 - 68	-0.167656
24	0.39	25 - 68	-0.176169
25	0.39	25 - 68	-0.192093
26	0.39	25 - 68	-0.215427
27	0.39	25 - 68	-0.24617
28	0.39	25 - 68	-0.284323
29	0.39	25 - 68	-0.329885
30	0.39	25 - 68	-0.382858
31	0.39	25 - 68	-0.44324
32	0.39	25 - 68	-0.511032
33	0.39	25 - 68	-0.586234
34	0.39	25 - 68	-0.668846
35	0.39	25 - 68	-0.758867
36	0.39	25 - 68	-0.856298
4	0.44	25 - 68	-1.41863
5	0.44	25 - 68	-1.28636
6	0.44	25 - 68	-1.1615
7	0.44	25 - 68	-1.04404
8	0.44	25 - 68	-0.934
9	0.44	25 - 68	-0.831368
10	0.44	25 - 68	-0.736145
11	0.44	25 - 68	-0.648331
12	0.44	25 - 68	-0.567928
13	0.44	25 - 68	-0.494934
14	0.44	25 - 68	-0.429351
15	0.44	25 - 68	-0.371176
16	0.44	25 - 68	-0.320412
17	0.44	25 - 68	-0.277058
18	0.44	25 - 68	-0.241113
19	0.44	25 - 68	-0.212578
20	0.44	25 - 68	-0.191453
21	0.44	25 - 68	-0.177737
22	0.44	25 - 68	-0.171432
23	0.44	25 - 68	-0.172536
24	0.44	25 - 68	-0.18105
25	0.44	25 - 68	-0.196973
26	0.44	25 - 68	-0.220307
27	0.44	25 - 68	-0.25105
28	0.44	25 - 68	-0.289203
29	0.44	25 - 68	-0.334766
30	0.44	25 - 68	-0.387738
31	0.44	25 - 68	-0.44812
32	0.44	25 - 68	-0.515912
33	0.44	25 - 68	-0.591114
34	0.44	25 - 68	-0.673726
35	0.44	25 - 68	-0.763747
36	0.44	25 - 68	-0.861178
4	0.49	25 - 68	-1.4235
5	0.49	25 - 68	-1.29123
6	0.49	25 - 68	-1.16637
7	0.49	25 - 68	-1.04891
8	0.49	25 - 68	-0.938871
9	0.49	25 - 68	-0.836239
10	0.49	25 - 68	-0.741016
11	0.49	25 - 68	-0.653202
12	0.49	25 - 68	-0.572799
13	0.49	25 - 68	-0.499805
14	0.49	25 - 68	-0.434222
15	0.49	25 - 68	-0.376047
16	0.49	25 - 68	-0.325283
17	0.49	25 - 68	-0.281929
18	0.49	25 - 68	-0.245984
19	0.49	25 - 68	-0.217449
20	0.49	25 - 68	-0.196324
21	0.49	25 - 68	-0.182608
22	0.49	25 - 68	-0.176303
23	0.49	25 - 68	-0.177407
24	0.49	25 - 68	-0.185921
25	0.49	25 - 68	-0.201844
26	0.49	25 - 68	-0.225178
27	0.49	25 - 68	-0.255921
28	0.49	25 - 68	-0.294074
29	0.49	25 - 68	-0.339636
30	0.49	25 - 68	-0.392609
31	0.49	25 - 68	-0.452991
32	0.49	25 - 68	-0.520783
33	0.49	25 - 68	-0.595985
34	0.49	25 - 68	-0.678597
35	0.49	25 - 68	-0.768618
36	0.49	25 - 68	-0.866049
4	0.04	25 - 104	1.60784
5	0.04	25 - 104	1.4567
6	0.04	25 - 104	1.31454
7	0.04	25 - 104	1.18136
8	0.04	25 - 104	1.05717
9	0.04	25 - 104	0.941951
10	0.04	25 - 104	0.835717
11	0.04	25 - 104	0.738464
12	0.04	25 - 104	0.650193
13	0.04	25 - 104	0.570903
14	0.04	25 - 104	0.500594
15	0.04	25 - 104	0.439267
16	0.04	25 - 104	0.386921
17	0.04	25 - 104	0.343557
18	0.04	25 - 104	0.309174
19	0.04	25 - 104	0.283772
20	0.04	25 - 104	0.267352
21	0.04	25 - 104	0.259913
[truncated: 32,652 more rows]
