# Supplementary material for: Phenotypic plasticity of fungal traits in response to moisture and temperature
Source: ISME Commun. 2021 Aug 28;1:43. doi: 10.1038/s43705-021-00045-9 (PMC9723763; doi:10.1038/s43705-021-00045-9)
Supplement: Supplementary file 9 — Table S8 [file 43705_2021_45_MOESM9_ESM.xlsx]

## Sheet: Table S8
Table S8. Differences between each pair of points along the response surface for N-acetyl-β-D-glucosaminidase. These data were used to plot Figure S10.
Temperature (℃)	Moisture (%WHC)	Isolate X - Isolate Y	Difference between points
4	0.04	25 - 27	-1.26726
5	0.04	25 - 27	-1.053
6	0.04	25 - 27	-0.852791
7	0.04	25 - 27	-0.666628
8	0.04	25 - 27	-0.49451
9	0.04	25 - 27	-0.336438
10	0.04	25 - 27	-0.192412
11	0.04	25 - 27	-0.062432
12	0.04	25 - 27	0.0535022
13	0.04	25 - 27	0.155391
14	0.04	25 - 27	0.243233
15	0.04	25 - 27	0.31703
16	0.04	25 - 27	0.37678
17	0.04	25 - 27	0.422485
18	0.04	25 - 27	0.454144
19	0.04	25 - 27	0.471757
20	0.04	25 - 27	0.475325
21	0.04	25 - 27	0.464846
22	0.04	25 - 27	0.440322
23	0.04	25 - 27	0.401751
24	0.04	25 - 27	0.349135
25	0.04	25 - 27	0.282473
26	0.04	25 - 27	0.201765
27	0.04	25 - 27	0.107011
28	0.04	25 - 27	-0.00178833
29	0.04	25 - 27	-0.124634
30	0.04	25 - 27	-0.261525
31	0.04	25 - 27	-0.412463
32	0.04	25 - 27	-0.577446
33	0.04	25 - 27	-0.756475
34	0.04	25 - 27	-0.94955
35	0.04	25 - 27	-1.15667
36	0.04	25 - 27	-1.37784
4	0.09	25 - 27	-1.26761
5	0.09	25 - 27	-1.05336
6	0.09	25 - 27	-0.853147
7	0.09	25 - 27	-0.666984
8	0.09	25 - 27	-0.494866
9	0.09	25 - 27	-0.336794
10	0.09	25 - 27	-0.192768
11	0.09	25 - 27	-0.0627881
12	0.09	25 - 27	0.0531461
13	0.09	25 - 27	0.155034
14	0.09	25 - 27	0.242877
15	0.09	25 - 27	0.316674
16	0.09	25 - 27	0.376424
17	0.09	25 - 27	0.422129
18	0.09	25 - 27	0.453788
19	0.09	25 - 27	0.471401
20	0.09	25 - 27	0.474969
21	0.09	25 - 27	0.46449
22	0.09	25 - 27	0.439966
23	0.09	25 - 27	0.401395
24	0.09	25 - 27	0.348779
25	0.09	25 - 27	0.282117
26	0.09	25 - 27	0.201409
27	0.09	25 - 27	0.106655
28	0.09	25 - 27	-0.00214446
29	0.09	25 - 27	-0.12499
30	0.09	25 - 27	-0.261881
31	0.09	25 - 27	-0.412819
32	0.09	25 - 27	-0.577802
33	0.09	25 - 27	-0.756831
34	0.09	25 - 27	-0.949906
35	0.09	25 - 27	-1.15703
36	0.09	25 - 27	-1.37819
4	0.14	25 - 27	-1.26796
5	0.14	25 - 27	-1.05371
6	0.14	25 - 27	-0.853498
7	0.14	25 - 27	-0.667334
8	0.14	25 - 27	-0.495217
9	0.14	25 - 27	-0.337145
10	0.14	25 - 27	-0.193119
11	0.14	25 - 27	-0.0631386
12	0.14	25 - 27	0.0527956
13	0.14	25 - 27	0.154684
14	0.14	25 - 27	0.242526
15	0.14	25 - 27	0.316323
16	0.14	25 - 27	0.376074
17	0.14	25 - 27	0.421779
18	0.14	25 - 27	0.453438
19	0.14	25 - 27	0.471051
20	0.14	25 - 27	0.474618
21	0.14	25 - 27	0.46414
22	0.14	25 - 27	0.439615
23	0.14	25 - 27	0.401045
24	0.14	25 - 27	0.348429
25	0.14	25 - 27	0.281766
26	0.14	25 - 27	0.201059
27	0.14	25 - 27	0.106305
28	0.14	25 - 27	-0.00249497
29	0.14	25 - 27	-0.125341
30	0.14	25 - 27	-0.262232
31	0.14	25 - 27	-0.413169
32	0.14	25 - 27	-0.578152
33	0.14	25 - 27	-0.757181
34	0.14	25 - 27	-0.950256
35	0.14	25 - 27	-1.15738
36	0.14	25 - 27	-1.37854
4	0.19	25 - 27	-1.26831
5	0.19	25 - 27	-1.05405
6	0.19	25 - 27	-0.853843
7	0.19	25 - 27	-0.667679
8	0.19	25 - 27	-0.495561
9	0.19	25 - 27	-0.33749
10	0.19	25 - 27	-0.193464
11	0.19	25 - 27	-0.0634835
12	0.19	25 - 27	0.0524507
13	0.19	25 - 27	0.154339
14	0.19	25 - 27	0.242182
15	0.19	25 - 27	0.315978
16	0.19	25 - 27	0.375729
17	0.19	25 - 27	0.421434
18	0.19	25 - 27	0.453093
19	0.19	25 - 27	0.470706
20	0.19	25 - 27	0.474273
21	0.19	25 - 27	0.463795
22	0.19	25 - 27	0.43927
23	0.19	25 - 27	0.4007
24	0.19	25 - 27	0.348084
25	0.19	25 - 27	0.281422
26	0.19	25 - 27	0.200714
27	0.19	25 - 27	0.10596
28	0.19	25 - 27	-0.00283986
29	0.19	25 - 27	-0.125685
30	0.19	25 - 27	-0.262577
31	0.19	25 - 27	-0.413514
32	0.19	25 - 27	-0.578497
33	0.19	25 - 27	-0.757526
34	0.19	25 - 27	-0.950601
35	0.19	25 - 27	-1.15772
36	0.19	25 - 27	-1.37889
4	0.24	25 - 27	-1.26865
5	0.24	25 - 27	-1.05439
6	0.24	25 - 27	-0.854182
7	0.24	25 - 27	-0.668018
8	0.24	25 - 27	-0.495901
9	0.24	25 - 27	-0.337829
10	0.24	25 - 27	-0.193803
11	0.24	25 - 27	-0.0638228
12	0.24	25 - 27	0.0521114
13	0.24	25 - 27	0.154
14	0.24	25 - 27	0.241842
15	0.24	25 - 27	0.315639
16	0.24	25 - 27	0.37539
17	0.24	25 - 27	0.421094
18	0.24	25 - 27	0.452754
19	0.24	25 - 27	0.470367
20	0.24	25 - 27	0.473934
21	0.24	25 - 27	0.463455
22	0.24	25 - 27	0.438931
23	0.24	25 - 27	0.400361
24	0.24	25 - 27	0.347744
25	0.24	25 - 27	0.281082
26	0.24	25 - 27	0.200374
27	0.24	25 - 27	0.105621
28	0.24	25 - 27	-0.00317914
29	0.24	25 - 27	-0.126025
30	0.24	25 - 27	-0.262916
31	0.24	25 - 27	-0.413853
32	0.24	25 - 27	-0.578837
33	0.24	25 - 27	-0.757866
34	0.24	25 - 27	-0.95094
35	0.24	25 - 27	-1.15806
36	0.24	25 - 27	-1.37923
4	0.29	25 - 27	-1.26898
5	0.29	25 - 27	-1.05473
6	0.29	25 - 27	-0.854516
7	0.29	25 - 27	-0.668352
8	0.29	25 - 27	-0.496234
9	0.29	25 - 27	-0.338163
10	0.29	25 - 27	-0.194137
11	0.29	25 - 27	-0.0641565
12	0.29	25 - 27	0.0517777
13	0.29	25 - 27	0.153666
14	0.29	25 - 27	0.241509
15	0.29	25 - 27	0.315305
16	0.29	25 - 27	0.375056
17	0.29	25 - 27	0.420761
18	0.29	25 - 27	0.45242
19	0.29	25 - 27	0.470033
20	0.29	25 - 27	0.4736
21	0.29	25 - 27	0.463122
22	0.29	25 - 27	0.438597
23	0.29	25 - 27	0.400027
24	0.29	25 - 27	0.347411
25	0.29	25 - 27	0.280749
26	0.29	25 - 27	0.200041
27	0.29	25 - 27	0.105287
28	0.29	25 - 27	-0.00351281
29	0.29	25 - 27	-0.126358
30	0.29	25 - 27	-0.26325
31	0.29	25 - 27	-0.414187
32	0.29	25 - 27	-0.57917
33	0.29	25 - 27	-0.758199
34	0.29	25 - 27	-0.951274
35	0.29	25 - 27	-1.15839
36	0.29	25 - 27	-1.37956
4	0.34	25 - 27	-1.26931
5	0.34	25 - 27	-1.05505
6	0.34	25 - 27	-0.854844
7	0.34	25 - 27	-0.66868
8	0.34	25 - 27	-0.496562
9	0.34	25 - 27	-0.338491
10	0.34	25 - 27	-0.194465
11	0.34	25 - 27	-0.0644845
12	0.34	25 - 27	0.0514497
13	0.34	25 - 27	0.153338
14	0.34	25 - 27	0.241181
15	0.34	25 - 27	0.314977
16	0.34	25 - 27	0.374728
17	0.34	25 - 27	0.420433
18	0.34	25 - 27	0.452092
19	0.34	25 - 27	0.469705
20	0.34	25 - 27	0.473272
21	0.34	25 - 27	0.462794
22	0.34	25 - 27	0.438269
23	0.34	25 - 27	0.399699
24	0.34	25 - 27	0.347083
25	0.34	25 - 27	0.280421
26	0.34	25 - 27	0.199713
27	0.34	25 - 27	0.104959
28	0.34	25 - 27	-0.00384086
29	0.34	25 - 27	-0.126686
30	0.34	25 - 27	-0.263578
31	0.34	25 - 27	-0.414515
32	0.34	25 - 27	-0.579498
33	0.34	25 - 27	-0.758527
34	0.34	25 - 27	-0.951602
35	0.34	25 - 27	-1.15872
36	0.34	25 - 27	-1.37989
4	0.39	25 - 27	-1.26963
5	0.39	25 - 27	-1.05538
6	0.39	25 - 27	-0.855166
7	0.39	25 - 27	-0.669003
8	0.39	25 - 27	-0.496885
9	0.39	25 - 27	-0.338813
10	0.39	25 - 27	-0.194787
11	0.39	25 - 27	-0.064807
12	0.39	25 - 27	0.0511272
13	0.39	25 - 27	0.153016
14	0.39	25 - 27	0.240858
15	0.39	25 - 27	0.314655
16	0.39	25 - 27	0.374405
17	0.39	25 - 27	0.42011
18	0.39	25 - 27	0.451769
19	0.39	25 - 27	0.469382
20	0.39	25 - 27	0.47295
21	0.39	25 - 27	0.462471
22	0.39	25 - 27	0.437947
23	0.39	25 - 27	0.399376
24	0.39	25 - 27	0.34676
25	0.39	25 - 27	0.280098
26	0.39	25 - 27	0.19939
27	0.39	25 - 27	0.104636
28	0.39	25 - 27	-0.00416329
29	0.39	25 - 27	-0.127009
30	0.39	25 - 27	-0.2639
31	0.39	25 - 27	-0.414838
32	0.39	25 - 27	-0.579821
33	0.39	25 - 27	-0.75885
34	0.39	25 - 27	-0.951925
35	0.39	25 - 27	-1.15905
36	0.39	25 - 27	-1.38021
4	0.44	25 - 27	-1.26995
5	0.44	25 - 27	-1.05569
6	0.44	25 - 27	-0.855483
7	0.44	25 - 27	-0.669319
8	0.44	25 - 27	-0.497202
9	0.44	25 - 27	-0.33913
10	0.44	25 - 27	-0.195104
11	0.44	25 - 27	-0.0651238
12	0.44	25 - 27	0.0508104
13	0.44	25 - 27	0.152699
14	0.44	25 - 27	0.240541
15	0.44	25 - 27	0.314338
16	0.44	25 - 27	0.374089
17	0.44	25 - 27	0.419794
18	0.44	25 - 27	0.451453
19	0.44	25 - 27	0.469066
20	0.44	25 - 27	0.472633
21	0.44	25 - 27	0.462154
22	0.44	25 - 27	0.43763
23	0.44	25 - 27	0.39906
24	0.44	25 - 27	0.346443
25	0.44	25 - 27	0.279781
26	0.44	25 - 27	0.199073
27	0.44	25 - 27	0.10432
28	0.44	25 - 27	-0.00448011
29	0.44	25 - 27	-0.127326
30	0.44	25 - 27	-0.264217
31	0.44	25 - 27	-0.415154
32	0.44	25 - 27	-0.580137
33	0.44	25 - 27	-0.759167
34	0.44	25 - 27	-0.952241
35	0.44	25 - 27	-1.15936
36	0.44	25 - 27	-1.38053
4	0.49	25 - 27	-1.27026
5	0.49	25 - 27	-1.056
6	0.49	25 - 27	-0.855794
7	0.49	25 - 27	-0.669631
8	0.49	25 - 27	-0.497513
9	0.49	25 - 27	-0.339441
10	0.49	25 - 27	-0.195415
11	0.49	25 - 27	-0.065435
12	0.49	25 - 27	0.0504992
13	0.49	25 - 27	0.152388
14	0.49	25 - 27	0.24023
15	0.49	25 - 27	0.314027
16	0.49	25 - 27	0.373777
17	0.49	25 - 27	0.419482
18	0.49	25 - 27	0.451141
19	0.49	25 - 27	0.468754
20	0.49	25 - 27	0.472322
21	0.49	25 - 27	0.461843
22	0.49	25 - 27	0.437319
23	0.49	25 - 27	0.398748
24	0.49	25 - 27	0.346132
25	0.49	25 - 27	0.27947
26	0.49	25 - 27	0.198762
27	0.49	25 - 27	0.104008
28	0.49	25 - 27	-0.00479132
29	0.49	25 - 27	-0.127637
30	0.49	25 - 27	-0.264528
31	0.49	25 - 27	-0.415466
32	0.49	25 - 27	-0.580449
33	0.49	25 - 27	-0.759478
34	0.49	25 - 27	-0.952553
35	0.49	25 - 27	-1.15967
36	0.49	25 - 27	-1.38084
4	0.04	25 - 38	2.1516
5	0.04	25 - 38	2.04248
6	0.04	25 - 38	1.93694
7	0.04	25 - 38	1.835
8	0.04	25 - 38	1.73665
9	0.04	25 - 38	1.64189
10	0.04	25 - 38	1.55072
11	0.04	25 - 38	1.46315
12	0.04	25 - 38	1.37916
13	0.04	25 - 38	1.29877
14	0.04	25 - 38	1.22197
15	0.04	25 - 38	1.14876
16	0.04	25 - 38	1.07915
17	0.04	25 - 38	1.01312
18	0.04	25 - 38	0.950691
19	0.04	25 - 38	0.891851
20	0.04	25 - 38	0.836602
21	0.04	25 - 38	0.784945
22	0.04	25 - 38	0.73688
23	0.04	25 - 38	0.692407
24	0.04	25 - 38	0.651526
25	0.04	25 - 38	0.614237
26	0.04	25 - 38	0.580539
27	0.04	25 - 38	0.550434
28	0.04	25 - 38	0.52392
29	0.04	25 - 38	0.500998
30	0.04	25 - 38	0.481668
31	0.04	25 - 38	0.46593
32	0.04	25 - 38	0.453784
33	0.04	25 - 38	0.445229
34	0.04	25 - 38	0.440267
35	0.04	25 - 38	0.438896
36	0.04	25 - 38	0.441117
4	0.09	25 - 38	2.14144
5	0.09	25 - 38	2.03232
6	0.09	25 - 38	1.92678
7	0.09	25 - 38	1.82484
8	0.09	25 - 38	1.72649
9	0.09	25 - 38	1.63173
10	0.09	25 - 38	1.54056
11	0.09	25 - 38	1.45299
12	0.09	25 - 38	1.369
13	0.09	25 - 38	1.28861
14	0.09	25 - 38	1.21181
15	0.09	25 - 38	1.1386
16	0.09	25 - 38	1.06899
17	0.09	25 - 38	1.00296
18	0.09	25 - 38	0.940532
19	0.09	25 - 38	0.881692
20	0.09	25 - 38	0.826443
21	0.09	25 - 38	0.774786
22	0.09	25 - 38	0.726721
23	0.09	25 - 38	0.682248
24	0.09	25 - 38	0.641367
25	0.09	25 - 38	0.604078
26	0.09	25 - 38	0.57038
27	0.09	25 - 38	0.540275
28	0.09	25 - 38	0.513761
29	0.09	25 - 38	0.490839
30	0.09	25 - 38	0.471509
31	0.09	25 - 38	0.455771
32	0.09	25 - 38	0.443625
33	0.09	25 - 38	0.43507
34	0.09	25 - 38	0.430108
35	0.09	25 - 38	0.428737
36	0.09	25 - 38	0.430958
4	0.14	25 - 38	2.1313
5	0.14	25 - 38	2.02218
6	0.14	25 - 38	1.91664
7	0.14	25 - 38	1.8147
8	0.14	25 - 38	1.71635
9	0.14	25 - 38	1.62159
10	0.14	25 - 38	1.53042
11	0.14	25 - 38	1.44285
12	0.14	25 - 38	1.35886
13	0.14	25 - 38	1.27847
14	0.14	25 - 38	1.20167
15	0.14	25 - 38	1.12846
16	0.14	25 - 38	1.05885
17	0.14	25 - 38	0.992825
18	0.14	25 - 38	0.930392
19	0.14	25 - 38	0.871552
20	0.14	25 - 38	0.816303
21	0.14	25 - 38	0.764646
22	0.14	25 - 38	0.716581
23	0.14	25 - 38	0.672108
24	0.14	25 - 38	0.631227
25	0.14	25 - 38	0.593938
26	0.14	25 - 38	0.56024
27	0.14	25 - 38	0.530135
28	0.14	25 - 38	0.503621
29	0.14	25 - 38	0.480699
30	0.14	25 - 38	0.461369
31	0.14	25 - 38	0.445631
32	0.14	25 - 38	0.433485
33	0.14	25 - 38	0.42493
34	0.14	25 - 38	0.419968
35	0.14	25 - 38	0.418597
36	0.14	25 - 38	0.420818
4	0.19	25 - 38	2.12118
5	0.19	25 - 38	2.01206
6	0.19	25 - 38	1.90652
7	0.19	25 - 38	1.80458
8	0.19	25 - 38	1.70623
9	0.19	25 - 38	1.61147
10	0.19	25 - 38	1.5203
11	0.19	25 - 38	1.43273
12	0.19	25 - 38	1.34874
13	0.19	25 - 38	1.26835
14	0.19	25 - 38	1.19155
15	0.19	25 - 38	1.11834
16	0.19	25 - 38	1.04873
17	0.19	25 - 38	0.982704
18	0.19	25 - 38	0.920272
19	0.19	25 - 38	0.861431
20	0.19	25 - 38	0.806182
21	0.19	25 - 38	0.754526
22	0.19	25 - 38	0.706461
23	0.19	25 - 38	0.661988
24	0.19	25 - 38	0.621107
25	0.19	25 - 38	0.583817
26	0.19	25 - 38	0.55012
27	0.19	25 - 38	0.520014
28	0.19	25 - 38	0.4935
29	0.19	25 - 38	0.470579
30	0.19	25 - 38	0.451249
31	0.19	25 - 38	0.43551
32	0.19	25 - 38	0.423364
33	0.19	25 - 38	0.41481
34	0.19	25 - 38	0.409847
35	0.19	25 - 38	0.408477
36	0.19	25 - 38	0.410698
4	0.24	25 - 38	2.11108
5	0.24	25 - 38	2.00196
6	0.24	25 - 38	1.89642
7	0.24	25 - 38	1.79448
8	0.24	25 - 38	1.69613
9	0.24	25 - 38	1.60137
10	0.24	25 - 38	1.5102
11	0.24	25 - 38	1.42263
12	0.24	25 - 38	1.33864
13	0.24	25 - 38	1.25825
14	0.24	25 - 38	1.18145
15	0.24	25 - 38	1.10824
16	0.24	25 - 38	1.03863
17	0.24	25 - 38	0.972602
18	0.24	25 - 38	0.91017
19	0.24	25 - 38	0.85133
20	0.24	25 - 38	0.796081
21	0.24	25 - 38	0.744424
22	0.24	25 - 38	0.696359
23	0.24	25 - 38	0.651886
24	0.24	25 - 38	0.611005
25	0.24	25 - 38	0.573716
26	0.24	25 - 38	0.540018
27	0.24	25 - 38	0.509913
28	0.24	25 - 38	0.483399
29	0.24	25 - 38	0.460477
30	0.24	25 - 38	0.441147
31	0.24	25 - 38	0.425409
32	0.24	25 - 38	0.413263
33	0.24	25 - 38	0.404708
34	0.24	25 - 38	0.399746
35	0.24	25 - 38	0.398375
36	0.24	25 - 38	0.400596
4	0.29	25 - 38	2.101
5	0.29	25 - 38	1.99187
6	0.29	25 - 38	1.88634
7	0.29	25 - 38	1.7844
8	0.29	25 - 38	1.68604
9	0.29	25 - 38	1.59129
10	0.29	25 - 38	1.50012
11	0.29	25 - 38	1.41254
12	0.29	25 - 38	1.32856
13	0.29	25 - 38	1.24817
14	0.29	25 - 38	1.17137
15	0.29	25 - 38	1.09816
16	0.29	25 - 38	1.02854
17	0.29	25 - 38	0.96252
18	0.29	25 - 38	0.900088
19	0.29	25 - 38	0.841247
20	0.29	25 - 38	0.785998
21	0.29	25 - 38	0.734342
22	0.29	25 - 38	0.686277
23	0.29	25 - 38	0.641804
24	0.29	25 - 38	0.600923
25	0.29	25 - 38	0.563633
26	0.29	25 - 38	0.529936
27	0.29	25 - 38	0.49983
28	0.29	25 - 38	0.473317
29	0.29	25 - 38	0.450395
30	0.29	25 - 38	0.431065
31	0.29	25 - 38	0.415327
32	0.29	25 - 38	0.40318
33	0.29	25 - 38	0.394626
34	0.29	25 - 38	0.389663
35	0.29	25 - 38	0.388293
36	0.29	25 - 38	0.390514
4	0.34	25 - 38	2.09094
5	0.34	25 - 38	1.98181
6	0.34	25 - 38	1.87628
7	0.34	25 - 38	1.77433
8	0.34	25 - 38	1.67598
9	0.34	25 - 38	1.58122
10	0.34	25 - 38	1.49006
11	0.34	25 - 38	1.40248
12	0.34	25 - 38	1.3185
13	0.34	25 - 38	1.2381
14	0.34	25 - 38	1.1613
15	0.34	25 - 38	1.0881
16	0.34	25 - 38	1.01848
17	0.34	25 - 38	0.952457
18	0.34	25 - 38	0.890024
19	0.34	25 - 38	0.831184
20	0.34	25 - 38	0.775935
21	0.34	25 - 38	0.724279
22	0.34	25 - 38	0.676214
23	0.34	25 - 38	0.631741
24	0.34	25 - 38	0.590859
25	0.34	25 - 38	0.55357
26	0.34	25 - 38	0.519873
27	0.34	25 - 38	0.489767
28	0.34	25 - 38	0.463253
29	0.34	25 - 38	0.440331
30	0.34	25 - 38	0.421001
31	0.34	25 - 38	0.405263
32	0.34	25 - 38	0.393117
33	0.34	25 - 38	0.384563
34	0.34	25 - 38	0.3796
35	0.34	25 - 38	0.378229
36	0.34	25 - 38	0.380451
4	0.39	25 - 38	2.08089
5	0.39	25 - 38	1.97177
6	0.39	25 - 38	1.86623
7	0.39	25 - 38	1.76429
8	0.39	25 - 38	1.66594
9	0.39	25 - 38	1.57118
10	0.39	25 - 38	1.48001
11	0.39	25 - 38	1.39244
12	0.39	25 - 38	1.30845
13	0.39	25 - 38	1.22806
14	0.39	25 - 38	1.15126
15	0.39	25 - 38	1.07805
16	0.39	25 - 38	1.00844
17	0.39	25 - 38	0.942413
18	0.39	25 - 38	0.87998
19	0.39	25 - 38	0.82114
20	0.39	25 - 38	0.765891
21	0.39	25 - 38	0.714234
22	0.39	25 - 38	0.66617
23	0.39	25 - 38	0.621696
24	0.39	25 - 38	0.580815
25	0.39	25 - 38	0.543526
26	0.39	25 - 38	0.509829
27	0.39	25 - 38	0.479723
28	0.39	25 - 38	0.453209
29	0.39	25 - 38	0.430287
30	0.39	25 - 38	0.410957
31	0.39	25 - 38	0.395219
32	0.39	25 - 38	0.383073
33	0.39	25 - 38	0.374519
34	0.39	25 - 38	0.369556
35	0.39	25 - 38	0.368185
36	0.39	25 - 38	0.370406
4	0.44	25 - 38	2.07087
5	0.44	25 - 38	1.96174
6	0.44	25 - 38	1.85621
7	0.44	25 - 38	1.75426
8	0.44	25 - 38	1.65591
9	0.44	25 - 38	1.56115
10	0.44	25 - 38	1.46999
11	0.44	25 - 38	1.38241
12	0.44	25 - 38	1.29843
13	0.44	25 - 38	1.21804
14	0.44	25 - 38	1.14124
15	0.44	25 - 38	1.06803
16	0.44	25 - 38	0.998412
17	0.44	25 - 38	0.932388
18	0.44	25 - 38	0.869955
19	0.44	25 - 38	0.811115
20	0.44	25 - 38	0.755866
21	0.44	25 - 38	0.70421
22	0.44	25 - 38	0.656145
23	0.44	25 - 38	0.611672
24	0.44	25 - 38	0.57079
25	0.44	25 - 38	0.533501
26	0.44	25 - 38	0.499804
27	0.44	25 - 38	0.469698
28	0.44	25 - 38	0.443184
29	0.44	25 - 38	0.420262
30	0.44	25 - 38	0.400932
31	0.44	25 - 38	0.385194
32	0.44	25 - 38	0.373048
33	0.44	25 - 38	0.364494
34	0.44	25 - 38	0.359531
35	0.44	25 - 38	0.35816
36	0.44	25 - 38	0.360382
4	0.49	25 - 38	2.06086
5	0.49	25 - 38	1.95174
6	0.49	25 - 38	1.8462
7	0.49	25 - 38	1.74426
8	0.49	25 - 38	1.64591
9	0.49	25 - 38	1.55115
10	0.49	25 - 38	1.45998
11	0.49	25 - 38	1.37241
12	0.49	25 - 38	1.28842
13	0.49	25 - 38	1.20803
14	0.49	25 - 38	1.13123
15	0.49	25 - 38	1.05802
16	0.49	25 - 38	0.988406
17	0.49	25 - 38	0.922382
18	0.49	25 - 38	0.85995
19	0.49	25 - 38	0.801109
20	0.49	25 - 38	0.745861
21	0.49	25 - 38	0.694204
22	0.49	25 - 38	0.646139
23	0.49	25 - 38	0.601666
24	0.49	25 - 38	0.560785
25	0.49	25 - 38	0.523495
26	0.49	25 - 38	0.489798
27	0.49	25 - 38	0.459692
28	0.49	25 - 38	0.433179
29	0.49	25 - 38	0.410257
30	0.49	25 - 38	0.390927
31	0.49	25 - 38	0.375189
32	0.49	25 - 38	0.363042
33	0.49	25 - 38	0.354488
34	0.49	25 - 38	0.349525
35	0.49	25 - 38	0.348155
36	0.49	25 - 38	0.350376
4	0.04	25 - 49	-1.80846
5	0.04	25 - 49	-1.5987
6	0.04	25 - 49	-1.40339
7	0.04	25 - 49	-1.22252
8	0.04	25 - 49	-1.0561
9	0.04	25 - 49	-0.904129
10	0.04	25 - 49	-0.766601
11	0.04	25 - 49	-0.64352
12	0.04	25 - 49	-0.534885
13	0.04	25 - 49	-0.440696
14	0.04	25 - 49	-0.360953
15	0.04	25 - 49	-0.295657
16	0.04	25 - 49	-0.244807
17	0.04	25 - 49	-0.208403
18	0.04	25 - 49	-0.186445
19	0.04	25 - 49	-0.178933
20	0.04	25 - 49	-0.185868
21	0.04	25 - 49	-0.207249
22	0.04	25 - 49	-0.243076
23	0.04	25 - 49	-0.293349
24	0.04	25 - 49	-0.358069
25	0.04	25 - 49	-0.437234
26	0.04	25 - 49	-0.530846
27	0.04	25 - 49	-0.638905
28	0.04	25 - 49	-0.761409
29	0.04	25 - 49	-0.89836
30	0.04	25 - 49	-1.04976
31	0.04	25 - 49	-1.2156
32	0.04	25 - 49	-1.39589
33	0.04	25 - 49	-1.59062
34	0.04	25 - 49	-1.79981
35	0.04	25 - 49	-2.02343
36	0.04	25 - 49	-2.26151
4	0.09	25 - 49	-1.81102
5	0.09	25 - 49	-1.60126
6	0.09	25 - 49	-1.40595
7	0.09	25 - 49	-1.22508
8	0.09	25 - 49	-1.05866
9	0.09	25 - 49	-0.906689
10	0.09	25 - 49	-0.769161
11	0.09	25 - 49	-0.64608
12	0.09	25 - 49	-0.537445
13	0.09	25 - 49	-0.443256
14	0.09	25 - 49	-0.363513
15	0.09	25 - 49	-0.298217
16	0.09	25 - 49	-0.247367
17	0.09	25 - 49	-0.210963
18	0.09	25 - 49	-0.189005
19	0.09	25 - 49	-0.181493
20	0.09	25 - 49	-0.188428
21	0.09	25 - 49	-0.209809
22	0.09	25 - 49	-0.245636
23	0.09	25 - 49	-0.295909
24	0.09	25 - 49	-0.360629
25	0.09	25 - 49	-0.439794
26	0.09	25 - 49	-0.533406
27	0.09	25 - 49	-0.641465
28	0.09	25 - 49	-0.763969
29	0.09	25 - 49	-0.90092
30	0.09	25 - 49	-1.05232
31	0.09	25 - 49	-1.21816
32	0.09	25 - 49	-1.39845
33	0.09	25 - 49	-1.59318
34	0.09	25 - 49	-1.80237
35	0.09	25 - 49	-2.02599
36	0.09	25 - 49	-2.26407
4	0.14	25 - 49	-1.81357
5	0.14	25 - 49	-1.60382
6	0.14	25 - 49	-1.4085
7	0.14	25 - 49	-1.22764
8	0.14	25 - 49	-1.06122
9	0.14	25 - 49	-0.909243
10	0.14	25 - 49	-0.771716
11	0.14	25 - 49	-0.648634
12	0.14	25 - 49	-0.539999
13	0.14	25 - 49	-0.44581
14	0.14	25 - 49	-0.366067
15	0.14	25 - 49	-0.300771
16	0.14	25 - 49	-0.249921
17	0.14	25 - 49	-0.213517
18	0.14	25 - 49	-0.191559
19	0.14	25 - 49	-0.184047
20	0.14	25 - 49	-0.190982
21	0.14	25 - 49	-0.212363
22	0.14	25 - 49	-0.24819
23	0.14	25 - 49	-0.298463
24	0.14	25 - 49	-0.363183
25	0.14	25 - 49	-0.442349
26	0.14	25 - 49	-0.535961
27	0.14	25 - 49	-0.644019
28	0.14	25 - 49	-0.766523
29	0.14	25 - 49	-0.903474
30	0.14	25 - 49	-1.05487
31	0.14	25 - 49	-1.22071
32	0.14	25 - 49	-1.401
33	0.14	25 - 49	-1.59574
34	0.14	25 - 49	-1.80492
35	0.14	25 - 49	-2.02855
36	0.14	25 - 49	-2.26662
4	0.19	25 - 49	-1.81612
5	0.19	25 - 49	-1.60636
6	0.19	25 - 49	-1.41105
7	0.19	25 - 49	-1.23019
8	0.19	25 - 49	-1.06377
9	0.19	25 - 49	-0.911791
10	0.19	25 - 49	-0.774264
11	0.19	25 - 49	-0.651182
12	0.19	25 - 49	-0.542547
13	0.19	25 - 49	-0.448358
14	0.19	25 - 49	-0.368616
15	0.19	25 - 49	-0.303319
16	0.19	25 - 49	-0.252469
17	0.19	25 - 49	-0.216065
18	0.19	25 - 49	-0.194107
19	0.19	25 - 49	-0.186596
20	0.19	25 - 49	-0.19353
21	0.19	25 - 49	-0.214911
22	0.19	25 - 49	-0.250738
23	0.19	25 - 49	-0.301012
24	0.19	25 - 49	-0.365731
25	0.19	25 - 49	-0.444897
26	0.19	25 - 49	-0.538509
27	0.19	25 - 49	-0.646567
28	0.19	25 - 49	-0.769072
29	0.19	25 - 49	-0.906022
30	0.19	25 - 49	-1.05742
31	0.19	25 - 49	-1.22326
32	0.19	25 - 49	-1.40355
33	0.19	25 - 49	-1.59829
34	0.19	25 - 49	-1.80747
35	0.19	25 - 49	-2.0311
36	0.19	25 - 49	-2.26917
4	0.24	25 - 49	-1.81867
5	0.24	25 - 49	-1.60891
6	0.24	25 - 49	-1.41359
7	0.24	25 - 49	-1.23273
8	0.24	25 - 49	-1.06631
9	0.24	25 - 49	-0.914334
10	0.24	25 - 49	-0.776806
11	0.24	25 - 49	-0.653725
12	0.24	25 - 49	-0.54509
13	0.24	25 - 49	-0.450901
14	0.24	25 - 49	-0.371158
15	0.24	25 - 49	-0.305862
16	0.24	25 - 49	-0.255011
17	0.24	25 - 49	-0.218607
18	0.24	25 - 49	-0.19665
19	0.24	25 - 49	-0.189138
20	0.24	25 - 49	-0.196073
21	0.24	25 - 49	-0.217454
22	0.24	25 - 49	-0.253281
23	0.24	25 - 49	-0.303554
24	0.24	25 - 49	-0.368274
25	0.24	25 - 49	-0.447439
26	0.24	25 - 49	-0.541051
27	0.24	25 - 49	-0.64911
28	0.24	25 - 49	-0.771614
29	0.24	25 - 49	-0.908565
30	0.24	25 - 49	-1.05996
31	0.24	25 - 49	-1.2258
32	0.24	25 - 49	-1.40609
33	0.24	25 - 49	-1.60083
34	0.24	25 - 49	-1.81001
35	0.24	25 - 49	-2.03364
36	0.24	25 - 49	-2.27171
4	0.29	25 - 49	-1.8212
5	0.29	25 - 49	-1.61144
6	0.29	25 - 49	-1.41613
7	0.29	25 - 49	-1.23526
8	0.29	25 - 49	-1.06884
9	0.29	25 - 49	-0.91687
10	0.29	25 - 49	-0.779343
11	0.29	25 - 49	-0.656262
12	0.29	25 - 49	-0.547626
13	0.29	25 - 49	-0.453437
14	0.29	25 - 49	-0.373695
15	0.29	25 - 49	-0.308398
16	0.29	25 - 49	-0.257548
17	0.29	25 - 49	-0.221144
18	0.29	25 - 49	-0.199186
19	0.29	25 - 49	-0.191675
20	0.29	25 - 49	-0.198609
21	0.29	25 - 49	-0.21999
22	0.29	25 - 49	-0.255817
23	0.29	25 - 49	-0.306091
24	0.29	25 - 49	-0.37081
25	0.29	25 - 49	-0.449976
26	0.29	25 - 49	-0.543588
27	0.29	25 - 49	-0.651646
28	0.29	25 - 49	-0.774151
29	0.29	25 - 49	-0.911101
30	0.29	25 - 49	-1.0625
31	0.29	25 - 49	-1.22834
32	0.29	25 - 49	-1.40863
33	0.29	25 - 49	-1.60337
34	0.29	25 - 49	-1.81255
35	0.29	25 - 49	-2.03618
36	0.29	25 - 49	-2.27425
4	0.34	25 - 49	-1.82373
5	0.34	25 - 49	-1.61397
6	0.34	25 - 49	-1.41866
7	0.34	25 - 49	-1.2378
8	0.34	25 - 49	-1.07138
9	0.34	25 - 49	-0.919401
10	0.34	25 - 49	-0.781874
11	0.34	25 - 49	-0.658792
12	0.34	25 - 49	-0.550157
13	0.34	25 - 49	-0.455968
14	0.34	25 - 49	-0.376226
15	0.34	25 - 49	-0.310929
16	0.34	25 - 49	-0.260079
17	0.34	25 - 49	-0.223675
18	0.34	25 - 49	-0.201717
19	0.34	25 - 49	-0.194205
20	0.34	25 - 49	-0.20114
21	0.34	25 - 49	-0.222521
22	0.34	25 - 49	-0.258348
23	0.34	25 - 49	-0.308621
24	0.34	25 - 49	-0.373341
25	0.34	25 - 49	-0.452507
26	0.34	25 - 49	-0.546119
27	0.34	25 - 49	-0.654177
28	0.34	25 - 49	-0.776681
29	0.34	25 - 49	-0.913632
30	0.34	25 - 49	-1.06503
31	0.34	25 - 49	-1.23087
32	0.34	25 - 49	-1.41116
33	0.34	25 - 49	-1.6059
34	0.34	25 - 49	-1.81508
35	0.34	25 - 49	-2.03871
36	0.34	25 - 49	-2.27678
4	0.39	25 - 49	-1.82626
5	0.39	25 - 49	-1.6165
6	0.39	25 - 49	-1.42119
7	0.39	25 - 49	-1.24032
8	0.39	25 - 49	-1.0739
9	0.39	25 - 49	-0.921926
10	0.39	25 - 49	-0.784399
11	0.39	25 - 49	-0.661317
12	0.39	25 - 49	-0.552682
13	0.39	25 - 49	-0.458493
14	0.39	25 - 49	-0.378751
15	0.39	25 - 49	-0.313454
16	0.39	25 - 49	-0.262604
17	0.39	25 - 49	-0.2262
18	0.39	25 - 49	-0.204242
19	0.39	25 - 49	-0.19673
20	0.39	25 - 49	-0.203665
21	0.39	25 - 49	-0.225046
22	0.39	25 - 49	-0.260873
23	0.39	25 - 49	-0.311146
24	0.39	25 - 49	-0.375866
25	0.39	25 - 49	-0.455032
26	0.39	25 - 49	-0.548644
27	0.39	25 - 49	-0.656702
28	0.39	25 - 49	-0.779206
29	0.39	25 - 49	-0.916157
30	0.39	25 - 49	-1.06755
31	0.39	25 - 49	-1.2334
32	0.39	25 - 49	-1.41369
33	0.39	25 - 49	-1.60842
34	0.39	25 - 49	-1.8176
35	0.39	25 - 49	-2.04123
36	0.39	25 - 49	-2.27931
4	0.44	25 - 49	-1.82878
5	0.44	25 - 49	-1.61902
6	0.44	25 - 49	-1.42371
7	0.44	25 - 49	-1.24284
8	0.44	25 - 49	-1.07642
9	0.44	25 - 49	-0.924445
10	0.44	25 - 49	-0.786918
11	0.44	25 - 49	-0.663836
12	0.44	25 - 49	-0.555201
13	0.44	25 - 49	-0.461012
14	0.44	25 - 49	-0.38127
15	0.44	25 - 49	-0.315973
16	0.44	25 - 49	-0.265123
17	0.44	25 - 49	-0.228719
18	0.44	25 - 49	-0.206761
19	0.44	25 - 49	-0.19925
20	0.44	25 - 49	-0.206184
21	0.44	25 - 49	-0.227565
22	0.44	25 - 49	-0.263392
23	0.44	25 - 49	-0.313665
24	0.44	25 - 49	-0.378385
25	0.44	25 - 49	-0.457551
26	0.44	25 - 49	-0.551163
27	0.44	25 - 49	-0.659221
28	0.44	25 - 49	-0.781725
29	0.44	25 - 49	-0.918676
30	0.44	25 - 49	-1.07007
31	0.44	25 - 49	-1.23592
32	0.44	25 - 49	-1.41621
33	0.44	25 - 49	-1.61094
34	0.44	25 - 49	-1.82012
35	0.44	25 - 49	-2.04375
36	0.44	25 - 49	-2.28183
4	0.49	25 - 49	-1.83129
5	0.49	25 - 49	-1.62153
6	0.49	25 - 49	-1.42622
7	0.49	25 - 49	-1.24535
8	0.49	25 - 49	-1.07893
9	0.49	25 - 49	-0.926959
10	0.49	25 - 49	-0.789431
11	0.49	25 - 49	-0.66635
12	0.49	25 - 49	-0.557714
13	0.49	25 - 49	-0.463526
14	0.49	25 - 49	-0.383783
15	0.49	25 - 49	-0.318486
16	0.49	25 - 49	-0.267636
17	0.49	25 - 49	-0.231232
18	0.49	25 - 49	-0.209274
19	0.49	25 - 49	-0.201763
20	0.49	25 - 49	-0.208697
21	0.49	25 - 49	-0.230078
22	0.49	25 - 49	-0.265905
23	0.49	25 - 49	-0.316179
24	0.49	25 - 49	-0.380898
25	0.49	25 - 49	-0.460064
26	0.49	25 - 49	-0.553676
27	0.49	25 - 49	-0.661734
28	0.49	25 - 49	-0.784239
29	0.49	25 - 49	-0.921189
30	0.49	25 - 49	-1.07259
31	0.49	25 - 49	-1.23843
32	0.49	25 - 49	-1.41872
33	0.49	25 - 49	-1.61345
34	0.49	25 - 49	-1.82264
35	0.49	25 - 49	-2.04626
36	0.49	25 - 49	-2.28434
4	0.04	25 - 52	1.91485
5	0.04	25 - 52	1.74143
6	0.04	25 - 52	1.57875
7	0.04	25 - 52	1.4268
8	0.04	25 - 52	1.28559
9	0.04	25 - 52	1.15511
10	0.04	25 - 52	1.03537
11	0.04	25 - 52	0.926367
12	0.04	25 - 52	0.828096
13	0.04	25 - 52	0.740562
14	0.04	25 - 52	0.663762
15	0.04	25 - 52	0.597698
16	0.04	25 - 52	0.54237
17	0.04	25 - 52	0.497777
18	0.04	25 - 52	0.463919
19	0.04	25 - 52	0.440797
20	0.04	25 - 52	0.42841
21	0.04	25 - 52	0.426759
22	0.04	25 - 52	0.435843
23	0.04	25 - 52	0.455663
24	0.04	25 - 52	0.486218
25	0.04	25 - 52	0.527508
26	0.04	25 - 52	0.579534
27	0.04	25 - 52	0.642295
28	0.04	25 - 52	0.715792
29	0.04	25 - 52	0.800024
30	0.04	25 - 52	0.894992
31	0.04	25 - 52	1.0007
32	0.04	25 - 52	1.11713
33	0.04	25 - 52	1.24431
34	0.04	25 - 52	1.38222
35	0.04	25 - 52	1.53086
36	0.04	25 - 52	1.69024
4	0.09	25 - 52	1.91004
5	0.09	25 - 52	1.73662
6	0.09	25 - 52	1.57394
7	0.09	25 - 52	1.42199
8	0.09	25 - 52	1.28078
9	0.09	25 - 52	1.1503
10	0.09	25 - 52	1.03056
11	0.09	25 - 52	0.921557
12	0.09	25 - 52	0.823287
13	0.09	25 - 52	0.735752
14	0.09	25 - 52	0.658953
15	0.09	25 - 52	0.592889
16	0.09	25 - 52	0.53756
17	0.09	25 - 52	0.492967
18	0.09	25 - 52	0.45911
19	0.09	25 - 52	0.435987
20	0.09	25 - 52	0.423601
21	0.09	25 - 52	0.421949
22	0.09	25 - 52	0.431034
23	0.09	25 - 52	0.450853
24	0.09	25 - 52	0.481408
25	0.09	25 - 52	0.522699
26	0.09	25 - 52	0.574725
27	0.09	25 - 52	0.637486
28	0.09	25 - 52	0.710983
29	0.09	25 - 52	0.795215
30	0.09	25 - 52	0.890183
31	0.09	25 - 52	0.995886
32	0.09	25 - 52	1.11232
33	0.09	25 - 52	1.2395
34	0.09	25 - 52	1.37741
35	0.09	25 - 52	1.52605
36	0.09	25 - 52	1.68543
4	0.14	25 - 52	1.90524
5	0.14	25 - 52	1.73183
6	0.14	25 - 52	1.56914
7	0.14	25 - 52	1.41719
8	0.14	25 - 52	1.27598
9	0.14	25 - 52	1.14551
10	0.14	25 - 52	1.02576
11	0.14	25 - 52	0.916759
12	0.14	25 - 52	0.818489
13	0.14	25 - 52	0.730954
14	0.14	25 - 52	0.654155
15	0.14	25 - 52	0.588091
16	0.14	25 - 52	0.532762
17	0.14	25 - 52	0.488169
18	0.14	25 - 52	0.454312
19	0.14	25 - 52	0.431189
20	0.14	25 - 52	0.418803
21	0.14	25 - 52	0.417151
22	0.14	25 - 52	0.426235
23	0.14	25 - 52	0.446055
24	0.14	25 - 52	0.47661
25	0.14	25 - 52	0.517901
26	0.14	25 - 52	0.569926
27	0.14	25 - 52	0.632688
28	0.14	25 - 52	0.706185
29	0.14	25 - 52	0.790417
30	0.14	25 - 52	0.885385
31	0.14	25 - 52	0.991088
32	0.14	25 - 52	1.10753
33	0.14	25 - 52	1.2347
34	0.14	25 - 52	1.37261
35	0.14	25 - 52	1.52125
36	0.14	25 - 52	1.68063
4	0.19	25 - 52	1.90046
5	0.19	25 - 52	1.72704
6	0.19	25 - 52	1.56436
7	0.19	25 - 52	1.41241
8	0.19	25 - 52	1.2712
9	0.19	25 - 52	1.14072
10	0.19	25 - 52	1.02098
11	0.19	25 - 52	0.911972
12	0.19	25 - 52	0.813702
13	0.19	25 - 52	0.726167
14	0.19	25 - 52	0.649368
15	0.19	25 - 52	0.583304
16	0.19	25 - 52	0.527975
17	0.19	25 - 52	0.483382
18	0.19	25 - 52	0.449525
19	0.19	25 - 52	0.426403
20	0.19	25 - 52	0.414016
21	0.19	25 - 52	0.412365
22	0.19	25 - 52	0.421449
23	0.19	25 - 52	0.441268
24	0.19	25 - 52	0.471823
25	0.19	25 - 52	0.513114
26	0.19	25 - 52	0.56514
27	0.19	25 - 52	0.627901
28	0.19	25 - 52	0.701398
29	0.19	25 - 52	0.78563
30	0.19	25 - 52	0.880598
31	0.19	25 - 52	0.986301
32	0.19	25 - 52	1.10274
33	0.19	25 - 52	1.22991
34	0.19	25 - 52	1.36782
35	0.19	25 - 52	1.51647
36	0.19	25 - 52	1.67585
4	0.24	25 - 52	1.89568
5	0.24	25 - 52	1.72226
6	0.24	25 - 52	1.55958
7	0.24	25 - 52	1.40763
8	0.24	25 - 52	1.26642
9	0.24	25 - 52	1.13594
10	0.24	25 - 52	1.0162
11	0.24	25 - 52	0.907197
12	0.24	25 - 52	0.808927
13	0.24	25 - 52	0.721392
14	0.24	25 - 52	0.644592
15	0.24	25 - 52	0.578528
16	0.24	25 - 52	0.5232
17	0.24	25 - 52	0.478607
18	0.24	25 - 52	0.444749
19	0.24	25 - 52	0.421627
20	0.24	25 - 52	0.40924
21	0.24	25 - 52	0.407589
22	0.24	25 - 52	0.416673
23	0.24	25 - 52	0.436493
24	0.24	25 - 52	0.467048
25	0.24	25 - 52	0.508338
26	0.24	25 - 52	0.560364
27	0.24	25 - 52	0.623126
28	0.24	25 - 52	0.696622
29	0.24	25 - 52	0.780855
30	0.24	25 - 52	0.875822
31	0.24	25 - 52	0.981525
32	0.24	25 - 52	1.09796
33	0.24	25 - 52	1.22514
34	0.24	25 - 52	1.36305
35	0.24	25 - 52	1.51169
36	0.24	25 - 52	1.67107
4	0.29	25 - 52	1.89092
5	0.29	25 - 52	1.7175
6	0.29	25 - 52	1.55482
7	0.29	25 - 52	1.40287
8	0.29	25 - 52	1.26166
9	0.29	25 - 52	1.13118
10	0.29	25 - 52	1.01144
11	0.29	25 - 52	0.902433
12	0.29	25 - 52	0.804162
13	0.29	25 - 52	0.716628
14	0.29	25 - 52	0.639828
15	0.29	25 - 52	0.573764
16	0.29	25 - 52	0.518436
17	0.29	25 - 52	0.473843
18	0.29	25 - 52	0.439985
19	0.29	25 - 52	0.416863
20	0.29	25 - 52	0.404476
21	0.29	25 - 52	0.402825
22	0.29	25 - 52	0.411909
23	0.29	25 - 52	0.431729
24	0.29	25 - 52	0.462284
25	0.29	25 - 52	0.503574
26	0.29	25 - 52	0.5556
27	0.29	25 - 52	0.618361
28	0.29	25 - 52	0.691858
29	0.29	25 - 52	0.77609
30	0.29	25 - 52	0.871058
31	0.29	25 - 52	0.976761
32	0.29	25 - 52	1.0932
33	0.29	25 - 52	1.22037
34	0.29	25 - 52	1.35828
35	0.29	25 - 52	1.50693
36	0.29	25 - 52	1.66631
4	0.34	25 - 52	1.88616
5	0.34	25 - 52	1.71275
6	0.34	25 - 52	1.55006
7	0.34	25 - 52	1.39812
8	0.34	25 - 52	1.2569
9	0.34	25 - 52	1.12643
10	0.34	25 - 52	1.00669
11	0.34	25 - 52	0.89768
12	0.34	25 - 52	0.79941
13	0.34	25 - 52	0.711875
14	0.34	25 - 52	0.635075
15	0.34	25 - 52	0.569011
16	0.34	25 - 52	0.513683
17	0.34	25 - 52	0.46909
18	0.34	25 - 52	0.435232
19	0.34	25 - 52	0.41211
20	0.34	25 - 52	0.399723
21	0.34	25 - 52	0.398072
22	0.34	25 - 52	0.407156
23	0.34	25 - 52	0.426976
24	0.34	25 - 52	0.457531
25	0.34	25 - 52	0.498821
26	0.34	25 - 52	0.550847
27	0.34	25 - 52	0.613609
28	0.34	25 - 52	0.687105
29	0.34	25 - 52	0.771338
30	0.34	25 - 52	0.866305
31	0.34	25 - 52	0.972008
32	0.34	25 - 52	1.08845
33	0.34	25 - 52	1.21562
34	0.34	25 - 52	1.35353
35	0.34	25 - 52	1.50218
36	0.34	25 - 52	1.66156
4	0.39	25 - 52	1.88142
5	0.39	25 - 52	1.708
6	0.39	25 - 52	1.54532
7	0.39	25 - 52	1.39337
8	0.39	25 - 52	1.25216
9	0.39	25 - 52	1.12169
10	0.39	25 - 52	1.00194
11	0.39	25 - 52	0.892938
12	0.39	25 - 52	0.794668
13	0.39	25 - 52	0.707133
14	0.39	25 - 52	0.630334
15	0.39	25 - 52	0.56427
16	0.39	25 - 52	0.508941
17	0.39	25 - 52	0.464348
18	0.39	25 - 52	0.430491
19	0.39	25 - 52	0.407369
20	0.39	25 - 52	0.394982
21	0.39	25 - 52	0.393331
22	0.39	25 - 52	0.402415
23	0.39	25 - 52	0.422234
24	0.39	25 - 52	0.452789
25	0.39	25 - 52	0.49408
26	0.39	25 - 52	0.546106
27	0.39	25 - 52	0.608867
28	0.39	25 - 52	0.682364
29	0.39	25 - 52	0.766596
30	0.39	25 - 52	0.861564
31	0.39	25 - 52	0.967267
32	0.39	25 - 52	1.08371
33	0.39	25 - 52	1.21088
34	0.39	25 - 52	1.34879
35	0.39	25 - 52	1.49743
36	0.39	25 - 52	1.65681
4	0.44	25 - 52	1.87669
5	0.44	25 - 52	1.70327
6	0.44	25 - 52	1.54059
7	0.44	25 - 52	1.38864
8	0.44	25 - 52	1.24743
9	0.44	25 - 52	1.11696
10	0.44	25 - 52	0.997214
11	0.44	25 - 52	0.888208
12	0.44	25 - 52	0.789938
13	0.44	25 - 52	0.702403
14	0.44	25 - 52	0.625604
15	0.44	25 - 52	0.55954
16	0.44	25 - 52	0.504211
17	0.44	25 - 52	0.459618
18	0.44	25 - 52	0.425761
19	0.44	25 - 52	0.402638
20	0.44	25 - 52	0.390252
21	0.44	25 - 52	0.3886
22	0.44	25 - 52	0.397685
23	0.44	25 - 52	0.417504
24	0.44	25 - 52	0.448059
25	0.44	25 - 52	0.48935
26	0.44	25 - 52	0.541376
27	0.44	25 - 52	0.604137
28	0.44	25 - 52	0.677634
29	0.44	25 - 52	0.761866
30	0.44	25 - 52	0.856834
31	0.44	25 - 52	0.962537
32	0.44	25 - 52	1.07898
33	0.44	25 - 52	1.20615
34	0.44	25 - 52	1.34406
35	0.44	25 - 52	1.4927
36	0.44	25 - 52	1.65208
4	0.49	25 - 52	1.87197
5	0.49	25 - 52	1.69856
6	0.49	25 - 52	1.53587
7	0.49	25 - 52	1.38392
8	0.49	25 - 52	1.24271
9	0.49	25 - 52	1.11224
10	0.49	25 - 52	0.992495
11	0.49	25 - 52	0.883489
12	0.49	25 - 52	0.785219
13	0.49	25 - 52	0.697684
14	0.49	25 - 52	0.620885
15	0.49	25 - 52	0.554821
16	0.49	25 - 52	0.499492
17	0.49	25 - 52	0.454899
18	0.49	25 - 52	0.421042
19	0.49	25 - 52	0.39792
20	0.49	25 - 52	0.385533
21	0.49	25 - 52	0.383882
22	0.49	25 - 52	0.392966
23	0.49	25 - 52	0.412785
24	0.49	25 - 52	0.44334
25	0.49	25 - 52	0.484631
26	0.49	25 - 52	0.536657
27	0.49	25 - 52	0.599418
28	0.49	25 - 52	0.672915
29	0.49	25 - 52	0.757147
30	0.49	25 - 52	0.852115
31	0.49	25 - 52	0.957818
32	0.49	25 - 52	1.07426
33	0.49	25 - 52	1.20143
34	0.49	25 - 52	1.33934
35	0.49	25 - 52	1.48798
36	0.49	25 - 52	1.64737
4	0.04	25 - 56	-0.309166
5	0.04	25 - 56	-0.288123
6	0.04	25 - 56	-0.263005
7	0.04	25 - 56	-0.23381
8	0.04	25 - 56	-0.20054
9	0.04	25 - 56	-0.163195
10	0.04	25 - 56	-0.121774
11	0.04	25 - 56	-0.0762766
12	0.04	25 - 56	-0.0267041
13	0.04	25 - 56	0.026944
14	0.04	25 - 56	0.0846678
15	0.04	25 - 56	0.146467
16	0.04	25 - 56	0.212342
17	0.04	25 - 56	0.282293
18	0.04	25 - 56	0.356319
19	0.04	25 - 56	0.434421
20	0.04	25 - 56	0.516599
21	0.04	25 - 56	0.602852
22	0.04	25 - 56	0.693181
23	0.04	25 - 56	0.787586
24	0.04	25 - 56	0.886066
25	0.04	25 - 56	0.988622
26	0.04	25 - 56	1.09525
27	0.04	25 - 56	1.20596
28	0.04	25 - 56	1.32074
29	0.04	25 - 56	1.4396
30	0.04	25 - 56	1.56254
31	0.04	25 - 56	1.68955
32	0.04	25 - 56	1.82063
33	0.04	25 - 56	1.95579
34	0.04	25 - 56	2.09503
35	0.04	25 - 56	2.23834
36	0.04	25 - 56	2.38573
4	0.09	25 - 56	-0.322248
5	0.09	25 - 56	-0.301205
6	0.09	25 - 56	-0.276087
7	0.09	25 - 56	-0.246892
8	0.09	25 - 56	-0.213623
9	0.09	25 - 56	-0.176277
10	0.09	25 - 56	-0.134856
11	0.09	25 - 56	-0.0893589
12	0.09	25 - 56	-0.0397864
13	0.09	25 - 56	0.0138618
14	0.09	25 - 56	0.0715856
15	0.09	25 - 56	0.133385
16	0.09	25 - 56	0.19926
17	0.09	25 - 56	0.269211
18	0.09	25 - 56	0.343237
19	0.09	25 - 56	0.421339
20	0.09	25 - 56	0.503517
21	0.09	25 - 56	0.58977
22	0.09	25 - 56	0.680099
23	0.09	25 - 56	0.774504
24	0.09	25 - 56	0.872984
25	0.09	25 - 56	0.97554
26	0.09	25 - 56	1.08217
27	0.09	25 - 56	1.19288
28	0.09	25 - 56	1.30766
29	0.09	25 - 56	1.42652
30	0.09	25 - 56	1.54945
31	0.09	25 - 56	1.67646
32	0.09	25 - 56	1.80755
33	0.09	25 - 56	1.94271
34	0.09	25 - 56	2.08195
35	0.09	25 - 56	2.22526
36	0.09	25 - 56	2.37265
4	0.14	25 - 56	-0.335299
5	0.14	25 - 56	-0.314256
6	0.14	25 - 56	-0.289138
7	0.14	25 - 56	-0.259943
8	0.14	25 - 56	-0.226673
9	0.14	25 - 56	-0.189328
10	0.14	25 - 56	-0.147907
11	0.14	25 - 56	-0.10241
12	0.14	25 - 56	-0.0528372
13	0.14	25 - 56	0.000810967
14	0.14	25 - 56	0.0585348
15	0.14	25 - 56	0.120334
16	0.14	25 - 56	0.186209
17	0.14	25 - 56	0.25616
18	0.14	25 - 56	0.330186
19	0.14	25 - 56	0.408288
20	0.14	25 - 56	0.490466
21	0.14	25 - 56	0.576719
22	0.14	25 - 56	0.667048
23	0.14	25 - 56	0.761453
24	0.14	25 - 56	0.859933
25	0.14	25 - 56	0.962489
26	0.14	25 - 56	1.06912
27	0.14	25 - 56	1.17983
28	0.14	25 - 56	1.29461
29	0.14	25 - 56	1.41347
30	0.14	25 - 56	1.5364
31	0.14	25 - 56	1.66341
32	0.14	25 - 56	1.7945
33	0.14	25 - 56	1.92966
34	0.14	25 - 56	2.0689
35	0.14	25 - 56	2.21221
36	0.14	25 - 56	2.3596
4	0.19	25 - 56	-0.348319
5	0.19	25 - 56	-0.327276
6	0.19	25 - 56	-0.302157
7	0.19	25 - 56	-0.272963
8	0.19	25 - 56	-0.239693
9	0.19	25 - 56	-0.202347
10	0.19	25 - 56	-0.160926
11	0.19	25 - 56	-0.115429
12	0.19	25 - 56	-0.0658566
13	0.19	25 - 56	-0.0122084
14	0.19	25 - 56	0.0455154
15	0.19	25 - 56	0.107315
16	0.19	25 - 56	0.17319
17	0.19	25 - 56	0.243141
18	0.19	25 - 56	0.317167
19	0.19	25 - 56	0.395269
20	0.19	25 - 56	0.477447
21	0.19	25 - 56	0.5637
22	0.19	25 - 56	0.654029
23	0.19	25 - 56	0.748433
24	0.19	25 - 56	0.846914
25	0.19	25 - 56	0.94947
26	0.19	25 - 56	1.0561
27	0.19	25 - 56	1.16681
28	0.19	25 - 56	1.28159
29	0.19	25 - 56	1.40045
30	0.19	25 - 56	1.52338
31	0.19	25 - 56	1.65039
32	0.19	25 - 56	1.78148
33	0.19	25 - 56	1.91664
34	0.19	25 - 56	2.05588
35	0.19	25 - 56	2.19919
36	0.19	25 - 56	2.34658
4	0.24	25 - 56	-0.361307
5	0.24	25 - 56	-0.340264
6	0.24	25 - 56	-0.315145
7	0.24	25 - 56	-0.285951
8	0.24	25 - 56	-0.252681
9	0.24	25 - 56	-0.215335
10	0.24	25 - 56	-0.173914
11	0.24	25 - 56	-0.128417
12	0.24	25 - 56	-0.0788445
13	0.24	25 - 56	-0.0251964
14	0.24	25 - 56	0.0325274
15	0.24	25 - 56	0.0943269
16	0.24	25 - 56	0.160202
17	0.24	25 - 56	0.230153
18	0.24	25 - 56	0.304179
19	0.24	25 - 56	0.382281
20	0.24	25 - 56	0.464459
21	0.24	25 - 56	0.550712
22	0.24	25 - 56	0.641041
23	0.24	25 - 56	0.735446
24	0.24	25 - 56	0.833926
25	0.24	25 - 56	0.936482
26	0.24	25 - 56	1.04311
27	0.24	25 - 56	1.15382
28	0.24	25 - 56	1.2686
29	0.24	25 - 56	1.38746
30	0.24	25 - 56	1.5104
31	0.24	25 - 56	1.63741
32	0.24	25 - 56	1.76849
33	0.24	25 - 56	1.90365
34	0.24	25 - 56	2.04289
35	0.24	25 - 56	2.1862
36	0.24	25 - 56	2.33359
4	0.29	25 - 56	-0.374263
5	0.29	25 - 56	-0.35322
6	0.29	25 - 56	-0.328101
7	0.29	25 - 56	-0.298907
8	0.29	25 - 56	-0.265637
9	0.29	25 - 56	-0.228292
10	0.29	25 - 56	-0.18687
11	0.29	25 - 56	-0.141374
12	0.29	25 - 56	-0.091801
13	0.29	25 - 56	-0.0381529
14	0.29	25 - 56	0.0195709
15	0.29	25 - 56	0.0813704
16	0.29	25 - 56	0.147245
17	0.29	25 - 56	0.217196
18	0.29	25 - 56	0.291223
19	0.29	25 - 56	0.369325
20	0.29	25 - 56	0.451502
21	0.29	25 - 56	0.537755
22	0.29	25 - 56	0.628084
23	0.29	25 - 56	0.722489
24	0.29	25 - 56	0.820969
25	0.29	25 - 56	0.923525
26	0.29	25 - 56	1.03016
27	0.29	25 - 56	1.14086
28	0.29	25 - 56	1.25565
29	0.29	25 - 56	1.3745
30	0.29	25 - 56	1.49744
31	0.29	25 - 56	1.62445
32	0.29	25 - 56	1.75553
33	0.29	25 - 56	1.8907
34	0.29	25 - 56	2.02993
35	0.29	25 - 56	2.17324
36	0.29	25 - 56	2.32063
4	0.34	25 - 56	-0.387188
5	0.34	25 - 56	-0.366145
6	0.34	25 - 56	-0.341026
7	0.34	25 - 56	-0.311832
8	0.34	25 - 56	-0.278562
9	0.34	25 - 56	-0.241217
10	0.34	25 - 56	-0.199795
11	0.34	25 - 56	-0.154299
12	0.34	25 - 56	-0.104726
13	0.34	25 - 56	-0.0510779
14	0.34	25 - 56	0.00664585
15	0.34	25 - 56	0.0684453
16	0.34	25 - 56	0.13432
17	0.34	25 - 56	0.204271
18	0.34	25 - 56	0.278297
19	0.34	25 - 56	0.356399
20	0.34	25 - 56	0.438577
21	0.34	25 - 56	0.52483
22	0.34	25 - 56	0.615159
23	0.34	25 - 56	0.709564
24	0.34	25 - 56	0.808044
25	0.34	25 - 56	0.9106
26	0.34	25 - 56	1.01723
27	0.34	25 - 56	1.12794
28	0.34	25 - 56	1.24272
29	0.34	25 - 56	1.36158
30	0.34	25 - 56	1.48451
31	0.34	25 - 56	1.61152
32	0.34	25 - 56	1.74261
33	0.34	25 - 56	1.87777
34	0.34	25 - 56	2.01701
35	0.34	25 - 56	2.16032
36	0.34	25 - 56	2.30771
4	0.39	25 - 56	-0.400082
5	0.39	25 - 56	-0.379039
6	0.39	25 - 56	-0.35392
7	0.39	25 - 56	-0.324726
8	0.39	25 - 56	-0.291456
9	0.39	25 - 56	-0.25411
10	0.39	25 - 56	-0.212689
11	0.39	25 - 56	-0.167192
12	0.39	25 - 56	-0.11762
13	0.39	25 - 56	-0.0639716
14	0.39	25 - 56	-0.0062478
15	0.39	25 - 56	0.0555516
16	0.39	25 - 56	0.121427
17	0.39	25 - 56	0.191377
18	0.39	25 - 56	0.265404
19	0.39	25 - 56	0.343506
20	0.39	25 - 56	0.425683
21	0.39	25 - 56	0.511937
22	0.39	25 - 56	0.602266
23	0.39	25 - 56	0.69667
24	0.39	25 - 56	0.79515
25	0.39	25 - 56	0.897706
26	0.39	25 - 56	1.00434
27	0.39	25 - 56	1.11505
28	0.39	25 - 56	1.22983
29	0.39	25 - 56	1.34869
30	0.39	25 - 56	1.47162
31	0.39	25 - 56	1.59863
32	0.39	25 - 56	1.72972
33	0.39	25 - 56	1.86488
34	0.39	25 - 56	2.00411
35	0.39	25 - 56	2.14743
36	0.39	25 - 56	2.29481
4	0.44	25 - 56	-0.412944
5	0.44	25 - 56	-0.391901
6	0.44	25 - 56	-0.366782
7	0.44	25 - 56	-0.337588
8	0.44	25 - 56	-0.304318
9	0.44	25 - 56	-0.266973
10	0.44	25 - 56	-0.225551
11	0.44	25 - 56	-0.180054
12	0.44	25 - 56	-0.130482
13	0.44	25 - 56	-0.0768338
14	0.44	25 - 56	-0.01911
15	0.44	25 - 56	0.0426894
16	0.44	25 - 56	0.108564
17	0.44	25 - 56	0.178515
18	0.44	25 - 56	0.252542
19	0.44	25 - 56	0.330644
20	0.44	25 - 56	0.412821
21	0.44	25 - 56	0.499075
22	0.44	25 - 56	0.589403
23	0.44	25 - 56	0.683808
24	0.44	25 - 56	0.782288
25	0.44	25 - 56	0.884844
26	0.44	25 - 56	0.991476
27	0.44	25 - 56	1.10218
28	0.44	25 - 56	1.21697
29	0.44	25 - 56	1.33582
30	0.44	25 - 56	1.45876
31	0.44	25 - 56	1.58577
32	0.44	25 - 56	1.71685
33	0.44	25 - 56	1.85201
34	0.44	25 - 56	1.99125
35	0.44	25 - 56	2.13456
36	0.44	25 - 56	2.28195
4	0.49	25 - 56	-0.425775
5	0.49	25 - 56	-0.404732
6	0.49	25 - 56	-0.379613
7	0.49	25 - 56	-0.350419
8	0.49	25 - 56	-0.317149
9	0.49	25 - 56	-0.279803
10	0.49	25 - 56	-0.238382
11	0.49	25 - 56	-0.192885
12	0.49	25 - 56	-0.143313
13	0.49	25 - 56	-0.0896646
14	0.49	25 - 56	-0.0319408
15	0.49	25 - 56	0.0298586
16	0.49	25 - 56	0.0957337
17	0.49	25 - 56	0.165684
18	0.49	25 - 56	0.239711
19	0.49	25 - 56	0.317813
20	0.49	25 - 56	0.39999
21	0.49	25 - 56	0.486244
22	0.49	25 - 56	0.576573
23	0.49	25 - 56	0.670977
24	0.49	25 - 56	0.769457
25	0.49	25 - 56	0.872013
26	0.49	25 - 56	0.978645
27	0.49	25 - 56	1.08935
28	0.49	25 - 56	1.20413
29	0.49	25 - 56	1.32299
30	0.49	25 - 56	1.44593
31	0.49	25 - 56	1.57294
32	0.49	25 - 56	1.70402
33	0.49	25 - 56	1.83918
34	0.49	25 - 56	1.97842
35	0.49	25 - 56	2.12173
36	0.49	25 - 56	2.26912
4	0.04	25 - 68	-2.77179
5	0.04	25 - 68	-2.63648
6	0.04	25 - 68	-2.50831
7	0.04	25 - 68	-2.38727
8	0.04	25 - 68	-2.27337
9	0.04	25 - 68	-2.16661
10	0.04	25 - 68	-2.06698
11	0.04	25 - 68	-1.97449
12	0.04	25 - 68	-1.88914
13	0.04	25 - 68	-1.81093
14	0.04	25 - 68	-1.73985
15	0.04	25 - 68	-1.6759
16	0.04	25 - 68	-1.6191
17	0.04	25 - 68	-1.56943
18	0.04	25 - 68	-1.52689
19	0.04	25 - 68	-1.4915
20	0.04	25 - 68	-1.46323
21	0.04	25 - 68	-1.44211
22	0.04	25 - 68	-1.42812
23	0.04	25 - 68	-1.42127
24	0.04	25 - 68	-1.42156
25	0.04	25 - 68	-1.42898
26	0.04	25 - 68	-1.44354
27	0.04	25 - 68	-1.46523
28	0.04	25 - 68	-1.49406
29	0.04	25 - 68	-1.53003
30	0.04	25 - 68	-1.57314
31	0.04	25 - 68	-1.62338
32	0.04	25 - 68	-1.68075
33	0.04	25 - 68	-1.74527
34	0.04	25 - 68	-1.81692
35	0.04	25 - 68	-1.89571
36	0.04	25 - 68	-1.98163
4	0.09	25 - 68	-2.77206
5	0.09	25 - 68	-2.63675
6	0.09	25 - 68	-2.50858
7	0.09	25 - 68	-2.38754
8	0.09	25 - 68	-2.27364
9	0.09	25 - 68	-2.16688
10	0.09	25 - 68	-2.06726
11	0.09	25 - 68	-1.97477
12	0.09	25 - 68	-1.88942
13	0.09	25 - 68	-1.8112
14	0.09	25 - 68	-1.74012
15	0.09	25 - 68	-1.67618
16	0.09	25 - 68	-1.61937
17	0.09	25 - 68	-1.5697
18	0.09	25 - 68	-1.52717
19	0.09	25 - 68	-1.49177
20	0.09	25 - 68	-1.46351
21	0.09	25 - 68	-1.44238
22	0.09	25 - 68	-1.4284
23	0.09	25 - 68	-1.42155
24	0.09	25 - 68	-1.42183
25	0.09	25 - 68	-1.42925
26	0.09	25 - 68	-1.44381
27	0.09	25 - 68	-1.46551
28	0.09	25 - 68	-1.49434
29	0.09	25 - 68	-1.5303
30	0.09	25 - 68	-1.57341
31	0.09	25 - 68	-1.62365
32	0.09	25 - 68	-1.68103
33	0.09	25 - 68	-1.74554
34	0.09	25 - 68	-1.81719
35	0.09	25 - 68	-1.89598
36	0.09	25 - 68	-1.9819
4	0.14	25 - 68	-2.77233
5	0.14	25 - 68	-2.63702
6	0.14	25 - 68	-2.50885
7	0.14	25 - 68	-2.38781
8	0.14	25 - 68	-2.27391
9	0.14	25 - 68	-2.16715
10	0.14	25 - 68	-2.06753
11	0.14	25 - 68	-1.97504
12	0.14	25 - 68	-1.88968
13	0.14	25 - 68	-1.81147
14	0.14	25 - 68	-1.74039
15	0.14	25 - 68	-1.67644
16	0.14	25 - 68	-1.61964
17	0.14	25 - 68	-1.56997
18	0.14	25 - 68	-1.52743
19	0.14	25 - 68	-1.49204
20	0.14	25 - 68	-1.46378
21	0.14	25 - 68	-1.44265
22	0.14	25 - 68	-1.42866
23	0.14	25 - 68	-1.42181
24	0.14	25 - 68	-1.4221
25	0.14	25 - 68	-1.42952
26	0.14	25 - 68	-1.44408
27	0.14	25 - 68	-1.46577
28	0.14	25 - 68	-1.49461
29	0.14	25 - 68	-1.53057
30	0.14	25 - 68	-1.57368
31	0.14	25 - 68	-1.62392
32	0.14	25 - 68	-1.6813
33	0.14	25 - 68	-1.74581
34	0.14	25 - 68	-1.81746
35	0.14	25 - 68	-1.89625
36	0.14	25 - 68	-1.98217
4	0.19	25 - 68	-2.77259
5	0.19	25 - 68	-2.63728
6	0.19	25 - 68	-2.50911
7	0.19	25 - 68	-2.38807
8	0.19	25 - 68	-2.27418
9	0.19	25 - 68	-2.16741
10	0.19	25 - 68	-2.06779
11	0.19	25 - 68	-1.9753
12	0.19	25 - 68	-1.88995
13	0.19	25 - 68	-1.81173
14	0.19	25 - 68	-1.74065
15	0.19	25 - 68	-1.67671
16	0.19	25 - 68	-1.6199
17	0.19	25 - 68	-1.57023
18	0.19	25 - 68	-1.5277
19	0.19	25 - 68	-1.4923
20	0.19	25 - 68	-1.46404
21	0.19	25 - 68	-1.44292
22	0.19	25 - 68	-1.42893
23	0.19	25 - 68	-1.42208
24	0.19	25 - 68	-1.42236
25	0.19	25 - 68	-1.42978
26	0.19	25 - 68	-1.44434
27	0.19	25 - 68	-1.46604
28	0.19	25 - 68	-1.49487
29	0.19	25 - 68	-1.53084
30	0.19	25 - 68	-1.57394
31	0.19	25 - 68	-1.62418
32	0.19	25 - 68	-1.68156
33	0.19	25 - 68	-1.74607
34	0.19	25 - 68	-1.81772
35	0.19	25 - 68	-1.89651
36	0.19	25 - 68	-1.98243
4	0.24	25 - 68	-2.77285
5	0.24	25 - 68	-2.63754
6	0.24	25 - 68	-2.50937
7	0.24	25 - 68	-2.38833
8	0.24	25 - 68	-2.27443
9	0.24	25 - 68	-2.16767
10	0.24	25 - 68	-2.06805
11	0.24	25 - 68	-1.97556
12	0.24	25 - 68	-1.8902
13	0.24	25 - 68	-1.81199
14	0.24	25 - 68	-1.74091
15	0.24	25 - 68	-1.67697
16	0.24	25 - 68	-1.62016
17	0.24	25 - 68	-1.57049
18	0.24	25 - 68	-1.52796
19	0.24	25 - 68	-1.49256
20	0.24	25 - 68	-1.4643
21	0.24	25 - 68	-1.44317
22	0.24	25 - 68	-1.42919
23	0.24	25 - 68	-1.42233
24	0.24	25 - 68	-1.42262
25	0.24	25 - 68	-1.43004
26	0.24	25 - 68	-1.4446
27	0.24	25 - 68	-1.4663
28	0.24	25 - 68	-1.49513
29	0.24	25 - 68	-1.53109
30	0.24	25 - 68	-1.5742
31	0.24	25 - 68	-1.62444
32	0.24	25 - 68	-1.68182
33	0.24	25 - 68	-1.74633
34	0.24	25 - 68	-1.81798
35	0.24	25 - 68	-1.89677
36	0.24	25 - 68	-1.98269
4	0.29	25 - 68	-2.7731
5	0.29	25 - 68	-2.63779
6	0.29	25 - 68	-2.50962
7	0.29	25 - 68	-2.38859
8	0.29	25 - 68	-2.27469
9	0.29	25 - 68	-2.16793
10	0.29	25 - 68	-2.0683
11	0.29	25 - 68	-1.97581
12	0.29	25 - 68	-1.89046
13	0.29	25 - 68	-1.81224
14	0.29	25 - 68	-1.74116
15	0.29	25 - 68	-1.67722
16	0.29	25 - 68	-1.62041
17	0.29	25 - 68	-1.57074
18	0.29	25 - 68	-1.52821
19	0.29	25 - 68	-1.49281
20	0.29	25 - 68	-1.46455
21	0.29	25 - 68	-1.44343
22	0.29	25 - 68	-1.42944
23	0.29	25 - 68	-1.42259
24	0.29	25 - 68	-1.42287
25	0.29	25 - 68	-1.43029
26	0.29	25 - 68	-1.44485
27	0.29	25 - 68	-1.46655
28	0.29	25 - 68	-1.49538
29	0.29	25 - 68	-1.53135
30	0.29	25 - 68	-1.57445
31	0.29	25 - 68	-1.62469
32	0.29	25 - 68	-1.68207
33	0.29	25 - 68	-1.74658
34	0.29	25 - 68	-1.81823
35	0.29	25 - 68	-1.89702
36	0.29	25 - 68	-1.98294
4	0.34	25 - 68	-2.77335
5	0.34	25 - 68	-2.63804
6	0.34	25 - 68	-2.50987
7	0.34	25 - 68	-2.38883
8	0.34	25 - 68	-2.27494
9	0.34	25 - 68	-2.16817
10	0.34	25 - 68	-2.06855
11	0.34	25 - 68	-1.97606
12	0.34	25 - 68	-1.89071
13	0.34	25 - 68	-1.81249
14	0.34	25 - 68	-1.74141
15	0.34	25 - 68	-1.67747
16	0.34	25 - 68	-1.62066
17	0.34	25 - 68	-1.57099
18	0.34	25 - 68	-1.52846
19	0.34	25 - 68	-1.49306
20	0.34	25 - 68	-1.4648
21	0.34	25 - 68	-1.44367
22	0.34	25 - 68	-1.42969
23	0.34	25 - 68	-1.42284
24	0.34	25 - 68	-1.42312
25	0.34	25 - 68	-1.43054
26	0.34	25 - 68	-1.4451
27	0.34	25 - 68	-1.4668
28	0.34	25 - 68	-1.49563
29	0.34	25 - 68	-1.5316
30	0.34	25 - 68	-1.5747
31	0.34	25 - 68	-1.62494
32	0.34	25 - 68	-1.68232
33	0.34	25 - 68	-1.74683
34	0.34	25 - 68	-1.81848
35	0.34	25 - 68	-1.89727
36	0.34	25 - 68	-1.98319
4	0.39	25 - 68	-2.77359
5	0.39	25 - 68	-2.63828
6	0.39	25 - 68	-2.51011
7	0.39	25 - 68	-2.38908
8	0.39	25 - 68	-2.27518
9	0.39	25 - 68	-2.16842
10	0.39	25 - 68	-2.06879
11	0.39	25 - 68	-1.9763
12	0.39	25 - 68	-1.89095
13	0.39	25 - 68	-1.81273
14	0.39	25 - 68	-1.74165
15	0.39	25 - 68	-1.67771
16	0.39	25 - 68	-1.6209
17	0.39	25 - 68	-1.57123
18	0.39	25 - 68	-1.5287
19	0.39	25 - 68	-1.4933
20	0.39	25 - 68	-1.46504
21	0.39	25 - 68	-1.44392
22	0.39	25 - 68	-1.42993
23	0.39	25 - 68	-1.42308
24	0.39	25 - 68	-1.42336
25	0.39	25 - 68	-1.43079
26	0.39	25 - 68	-1.44534
27	0.39	25 - 68	-1.46704
28	0.39	25 - 68	-1.49587
29	0.39	25 - 68	-1.53184
30	0.39	25 - 68	-1.57494
31	0.39	25 - 68	-1.62518
32	0.39	25 - 68	-1.68256
33	0.39	25 - 68	-1.74707
34	0.39	25 - 68	-1.81872
35	0.39	25 - 68	-1.89751
36	0.39	25 - 68	-1.98344
4	0.44	25 - 68	-2.77383
5	0.44	25 - 68	-2.63852
6	0.44	25 - 68	-2.51035
7	0.44	25 - 68	-2.38931
8	0.44	25 - 68	-2.27542
9	0.44	25 - 68	-2.16865
10	0.44	25 - 68	-2.06903
11	0.44	25 - 68	-1.97654
12	0.44	25 - 68	-1.89119
13	0.44	25 - 68	-1.81297
14	0.44	25 - 68	-1.74189
15	0.44	25 - 68	-1.67795
16	0.44	25 - 68	-1.62114
17	0.44	25 - 68	-1.57147
18	0.44	25 - 68	-1.52894
19	0.44	25 - 68	-1.49354
20	0.44	25 - 68	-1.46528
21	0.44	25 - 68	-1.44415
22	0.44	25 - 68	-1.43017
23	0.44	25 - 68	-1.42332
24	0.44	25 - 68	-1.4236
25	0.44	25 - 68	-1.43102
26	0.44	25 - 68	-1.44558
27	0.44	25 - 68	-1.46728
28	0.44	25 - 68	-1.49611
29	0.44	25 - 68	-1.53208
30	0.44	25 - 68	-1.57518
31	0.44	25 - 68	-1.62542
32	0.44	25 - 68	-1.6828
33	0.44	25 - 68	-1.74731
34	0.44	25 - 68	-1.81896
35	0.44	25 - 68	-1.89775
36	0.44	25 - 68	-1.98367
4	0.49	25 - 68	-2.77406
5	0.49	25 - 68	-2.63875
6	0.49	25 - 68	-2.51058
7	0.49	25 - 68	-2.38955
8	0.49	25 - 68	-2.27565
9	0.49	25 - 68	-2.16889
10	0.49	25 - 68	-2.06926
11	0.49	25 - 68	-1.97677
12	0.49	25 - 68	-1.89142
13	0.49	25 - 68	-1.8132
14	0.49	25 - 68	-1.74212
15	0.49	25 - 68	-1.67818
16	0.49	25 - 68	-1.62137
17	0.49	25 - 68	-1.5717
18	0.49	25 - 68	-1.52917
19	0.49	25 - 68	-1.49377
20	0.49	25 - 68	-1.46551
21	0.49	25 - 68	-1.44439
22	0.49	25 - 68	-1.4304
23	0.49	25 - 68	-1.42355
24	0.49	25 - 68	-1.42383
25	0.49	25 - 68	-1.43126
26	0.49	25 - 68	-1.44581
27	0.49	25 - 68	-1.46751
28	0.49	25 - 68	-1.49634
29	0.49	25 - 68	-1.53231
30	0.49	25 - 68	-1.57541
31	0.49	25 - 68	-1.62565
32	0.49	25 - 68	-1.68303
33	0.49	25 - 68	-1.74754
34	0.49	25 - 68	-1.81919
35	0.49	25 - 68	-1.89798
36	0.49	25 - 68	-1.98391
4	0.04	25 - 104	-0.189177
5	0.04	25 - 104	-0.227808
6	0.04	25 - 104	-0.261612
7	0.04	25 - 104	-0.290586
8	0.04	25 - 104	-0.314733
9	0.04	25 - 104	-0.334051
10	0.04	25 - 104	-0.34854
11	0.04	25 - 104	-0.358202
12	0.04	25 - 104	-0.363035
13	0.04	25 - 104	-0.363039
14	0.04	25 - 104	-0.358215
15	0.04	25 - 104	-0.348563
16	0.04	25 - 104	-0.334082
17	0.04	25 - 104	-0.314773
18	0.04	25 - 104	-0.290636
19	0.04	25 - 104	-0.26167
20	0.04	25 - 104	-0.227876
21	0.04	25 - 104	-0.189253
[truncated: 32,652 more rows]
