# Supplementary material for: Phenotypic plasticity of fungal traits in response to moisture and temperature
Source: ISME Commun. 2021 Aug 28;1:43. doi: 10.1038/s43705-021-00045-9 (PMC9723763; doi:10.1038/s43705-021-00045-9)
Supplement: Supplementary file 10 — Table S9 [file 43705_2021_45_MOESM10_ESM.xlsx]

## Sheet: Table S9
Table S9. Differences between each pair of points along the response surface for fungal biomass. These data were used to plot Figure S11.
Temperature (℃)	Moisture (%WHC)	Isolate X - Isolate Y	Difference between points
4	0.04	25 - 27	0.473918
5	0.04	25 - 27	0.473345
6	0.04	25 - 27	0.472772
7	0.04	25 - 27	0.4722
8	0.04	25 - 27	0.471627
9	0.04	25 - 27	0.471055
10	0.04	25 - 27	0.470482
11	0.04	25 - 27	0.46991
12	0.04	25 - 27	0.469337
13	0.04	25 - 27	0.468765
14	0.04	25 - 27	0.468192
15	0.04	25 - 27	0.46762
16	0.04	25 - 27	0.467047
17	0.04	25 - 27	0.466475
18	0.04	25 - 27	0.465902
19	0.04	25 - 27	0.46533
20	0.04	25 - 27	0.464757
21	0.04	25 - 27	0.464185
22	0.04	25 - 27	0.463612
23	0.04	25 - 27	0.46304
24	0.04	25 - 27	0.462467
25	0.04	25 - 27	0.461895
26	0.04	25 - 27	0.461322
27	0.04	25 - 27	0.46075
28	0.04	25 - 27	0.460177
29	0.04	25 - 27	0.459604
30	0.04	25 - 27	0.459032
31	0.04	25 - 27	0.458459
32	0.04	25 - 27	0.457887
33	0.04	25 - 27	0.457314
34	0.04	25 - 27	0.456742
35	0.04	25 - 27	0.456169
36	0.04	25 - 27	0.455597
4	0.09	25 - 27	0.474374
5	0.09	25 - 27	0.473801
6	0.09	25 - 27	0.473229
7	0.09	25 - 27	0.472656
8	0.09	25 - 27	0.472084
9	0.09	25 - 27	0.471511
10	0.09	25 - 27	0.470939
11	0.09	25 - 27	0.470366
12	0.09	25 - 27	0.469794
13	0.09	25 - 27	0.469221
14	0.09	25 - 27	0.468648
15	0.09	25 - 27	0.468076
16	0.09	25 - 27	0.467503
17	0.09	25 - 27	0.466931
18	0.09	25 - 27	0.466358
19	0.09	25 - 27	0.465786
20	0.09	25 - 27	0.465213
21	0.09	25 - 27	0.464641
22	0.09	25 - 27	0.464068
23	0.09	25 - 27	0.463496
24	0.09	25 - 27	0.462923
25	0.09	25 - 27	0.462351
26	0.09	25 - 27	0.461778
27	0.09	25 - 27	0.461206
28	0.09	25 - 27	0.460633
29	0.09	25 - 27	0.460061
30	0.09	25 - 27	0.459488
31	0.09	25 - 27	0.458916
32	0.09	25 - 27	0.458343
33	0.09	25 - 27	0.457771
34	0.09	25 - 27	0.457198
35	0.09	25 - 27	0.456626
36	0.09	25 - 27	0.456053
4	0.14	25 - 27	0.47483
5	0.14	25 - 27	0.474257
6	0.14	25 - 27	0.473685
7	0.14	25 - 27	0.473112
8	0.14	25 - 27	0.47254
9	0.14	25 - 27	0.471967
10	0.14	25 - 27	0.471395
11	0.14	25 - 27	0.470822
12	0.14	25 - 27	0.47025
13	0.14	25 - 27	0.469677
14	0.14	25 - 27	0.469105
15	0.14	25 - 27	0.468532
16	0.14	25 - 27	0.46796
17	0.14	25 - 27	0.467387
18	0.14	25 - 27	0.466815
19	0.14	25 - 27	0.466242
20	0.14	25 - 27	0.46567
21	0.14	25 - 27	0.465097
22	0.14	25 - 27	0.464524
23	0.14	25 - 27	0.463952
24	0.14	25 - 27	0.463379
25	0.14	25 - 27	0.462807
26	0.14	25 - 27	0.462234
27	0.14	25 - 27	0.461662
28	0.14	25 - 27	0.461089
29	0.14	25 - 27	0.460517
30	0.14	25 - 27	0.459944
31	0.14	25 - 27	0.459372
32	0.14	25 - 27	0.458799
33	0.14	25 - 27	0.458227
34	0.14	25 - 27	0.457654
35	0.14	25 - 27	0.457082
36	0.14	25 - 27	0.456509
4	0.19	25 - 27	0.475286
5	0.19	25 - 27	0.474714
6	0.19	25 - 27	0.474141
7	0.19	25 - 27	0.473568
8	0.19	25 - 27	0.472996
9	0.19	25 - 27	0.472423
10	0.19	25 - 27	0.471851
11	0.19	25 - 27	0.471278
12	0.19	25 - 27	0.470706
13	0.19	25 - 27	0.470133
14	0.19	25 - 27	0.469561
15	0.19	25 - 27	0.468988
16	0.19	25 - 27	0.468416
17	0.19	25 - 27	0.467843
18	0.19	25 - 27	0.467271
19	0.19	25 - 27	0.466698
20	0.19	25 - 27	0.466126
21	0.19	25 - 27	0.465553
22	0.19	25 - 27	0.464981
23	0.19	25 - 27	0.464408
24	0.19	25 - 27	0.463836
25	0.19	25 - 27	0.463263
26	0.19	25 - 27	0.462691
27	0.19	25 - 27	0.462118
28	0.19	25 - 27	0.461546
29	0.19	25 - 27	0.460973
30	0.19	25 - 27	0.4604
31	0.19	25 - 27	0.459828
32	0.19	25 - 27	0.459255
33	0.19	25 - 27	0.458683
34	0.19	25 - 27	0.45811
35	0.19	25 - 27	0.457538
36	0.19	25 - 27	0.456965
4	0.24	25 - 27	0.475742
5	0.24	25 - 27	0.47517
6	0.24	25 - 27	0.474597
7	0.24	25 - 27	0.474025
8	0.24	25 - 27	0.473452
9	0.24	25 - 27	0.47288
10	0.24	25 - 27	0.472307
11	0.24	25 - 27	0.471735
12	0.24	25 - 27	0.471162
13	0.24	25 - 27	0.47059
14	0.24	25 - 27	0.470017
15	0.24	25 - 27	0.469444
16	0.24	25 - 27	0.468872
17	0.24	25 - 27	0.468299
18	0.24	25 - 27	0.467727
19	0.24	25 - 27	0.467154
20	0.24	25 - 27	0.466582
21	0.24	25 - 27	0.466009
22	0.24	25 - 27	0.465437
23	0.24	25 - 27	0.464864
24	0.24	25 - 27	0.464292
25	0.24	25 - 27	0.463719
26	0.24	25 - 27	0.463147
27	0.24	25 - 27	0.462574
28	0.24	25 - 27	0.462002
29	0.24	25 - 27	0.461429
30	0.24	25 - 27	0.460857
31	0.24	25 - 27	0.460284
32	0.24	25 - 27	0.459712
33	0.24	25 - 27	0.459139
34	0.24	25 - 27	0.458567
35	0.24	25 - 27	0.457994
36	0.24	25 - 27	0.457421
4	0.29	25 - 27	0.476198
5	0.29	25 - 27	0.475626
6	0.29	25 - 27	0.475053
7	0.29	25 - 27	0.474481
8	0.29	25 - 27	0.473908
9	0.29	25 - 27	0.473336
10	0.29	25 - 27	0.472763
11	0.29	25 - 27	0.472191
12	0.29	25 - 27	0.471618
13	0.29	25 - 27	0.471046
14	0.29	25 - 27	0.470473
15	0.29	25 - 27	0.469901
16	0.29	25 - 27	0.469328
17	0.29	25 - 27	0.468756
18	0.29	25 - 27	0.468183
19	0.29	25 - 27	0.467611
20	0.29	25 - 27	0.467038
21	0.29	25 - 27	0.466465
22	0.29	25 - 27	0.465893
23	0.29	25 - 27	0.46532
24	0.29	25 - 27	0.464748
25	0.29	25 - 27	0.464175
26	0.29	25 - 27	0.463603
27	0.29	25 - 27	0.46303
28	0.29	25 - 27	0.462458
29	0.29	25 - 27	0.461885
30	0.29	25 - 27	0.461313
31	0.29	25 - 27	0.46074
32	0.29	25 - 27	0.460168
33	0.29	25 - 27	0.459595
34	0.29	25 - 27	0.459023
35	0.29	25 - 27	0.45845
36	0.29	25 - 27	0.457878
4	0.34	25 - 27	0.476655
5	0.34	25 - 27	0.476082
6	0.34	25 - 27	0.475509
7	0.34	25 - 27	0.474937
8	0.34	25 - 27	0.474364
9	0.34	25 - 27	0.473792
10	0.34	25 - 27	0.473219
11	0.34	25 - 27	0.472647
12	0.34	25 - 27	0.472074
13	0.34	25 - 27	0.471502
14	0.34	25 - 27	0.470929
15	0.34	25 - 27	0.470357
16	0.34	25 - 27	0.469784
17	0.34	25 - 27	0.469212
18	0.34	25 - 27	0.468639
19	0.34	25 - 27	0.468067
20	0.34	25 - 27	0.467494
21	0.34	25 - 27	0.466922
22	0.34	25 - 27	0.466349
23	0.34	25 - 27	0.465777
24	0.34	25 - 27	0.465204
25	0.34	25 - 27	0.464632
26	0.34	25 - 27	0.464059
27	0.34	25 - 27	0.463487
28	0.34	25 - 27	0.462914
29	0.34	25 - 27	0.462341
30	0.34	25 - 27	0.461769
31	0.34	25 - 27	0.461196
32	0.34	25 - 27	0.460624
33	0.34	25 - 27	0.460051
34	0.34	25 - 27	0.459479
35	0.34	25 - 27	0.458906
36	0.34	25 - 27	0.458334
4	0.39	25 - 27	0.477111
5	0.39	25 - 27	0.476538
6	0.39	25 - 27	0.475966
7	0.39	25 - 27	0.475393
8	0.39	25 - 27	0.474821
9	0.39	25 - 27	0.474248
10	0.39	25 - 27	0.473676
11	0.39	25 - 27	0.473103
12	0.39	25 - 27	0.472531
13	0.39	25 - 27	0.471958
14	0.39	25 - 27	0.471385
15	0.39	25 - 27	0.470813
16	0.39	25 - 27	0.47024
17	0.39	25 - 27	0.469668
18	0.39	25 - 27	0.469095
19	0.39	25 - 27	0.468523
20	0.39	25 - 27	0.46795
21	0.39	25 - 27	0.467378
22	0.39	25 - 27	0.466805
23	0.39	25 - 27	0.466233
24	0.39	25 - 27	0.46566
25	0.39	25 - 27	0.465088
26	0.39	25 - 27	0.464515
27	0.39	25 - 27	0.463943
28	0.39	25 - 27	0.46337
29	0.39	25 - 27	0.462798
30	0.39	25 - 27	0.462225
31	0.39	25 - 27	0.461653
32	0.39	25 - 27	0.46108
33	0.39	25 - 27	0.460508
34	0.39	25 - 27	0.459935
35	0.39	25 - 27	0.459363
36	0.39	25 - 27	0.45879
4	0.44	25 - 27	0.477567
5	0.44	25 - 27	0.476994
6	0.44	25 - 27	0.476422
7	0.44	25 - 27	0.475849
8	0.44	25 - 27	0.475277
9	0.44	25 - 27	0.474704
10	0.44	25 - 27	0.474132
11	0.44	25 - 27	0.473559
12	0.44	25 - 27	0.472987
13	0.44	25 - 27	0.472414
14	0.44	25 - 27	0.471842
15	0.44	25 - 27	0.471269
16	0.44	25 - 27	0.470697
17	0.44	25 - 27	0.470124
18	0.44	25 - 27	0.469552
19	0.44	25 - 27	0.468979
20	0.44	25 - 27	0.468407
21	0.44	25 - 27	0.467834
22	0.44	25 - 27	0.467261
23	0.44	25 - 27	0.466689
24	0.44	25 - 27	0.466116
25	0.44	25 - 27	0.465544
26	0.44	25 - 27	0.464971
27	0.44	25 - 27	0.464399
28	0.44	25 - 27	0.463826
29	0.44	25 - 27	0.463254
30	0.44	25 - 27	0.462681
31	0.44	25 - 27	0.462109
32	0.44	25 - 27	0.461536
33	0.44	25 - 27	0.460964
34	0.44	25 - 27	0.460391
35	0.44	25 - 27	0.459819
36	0.44	25 - 27	0.459246
4	0.49	25 - 27	0.478023
5	0.49	25 - 27	0.477451
6	0.49	25 - 27	0.476878
7	0.49	25 - 27	0.476305
8	0.49	25 - 27	0.475733
9	0.49	25 - 27	0.47516
10	0.49	25 - 27	0.474588
11	0.49	25 - 27	0.474015
12	0.49	25 - 27	0.473443
13	0.49	25 - 27	0.47287
14	0.49	25 - 27	0.472298
15	0.49	25 - 27	0.471725
16	0.49	25 - 27	0.471153
17	0.49	25 - 27	0.47058
18	0.49	25 - 27	0.470008
19	0.49	25 - 27	0.469435
20	0.49	25 - 27	0.468863
21	0.49	25 - 27	0.46829
22	0.49	25 - 27	0.467718
23	0.49	25 - 27	0.467145
24	0.49	25 - 27	0.466573
25	0.49	25 - 27	0.466
26	0.49	25 - 27	0.465428
27	0.49	25 - 27	0.464855
28	0.49	25 - 27	0.464283
29	0.49	25 - 27	0.46371
30	0.49	25 - 27	0.463137
31	0.49	25 - 27	0.462565
32	0.49	25 - 27	0.461992
33	0.49	25 - 27	0.46142
34	0.49	25 - 27	0.460847
35	0.49	25 - 27	0.460275
36	0.49	25 - 27	0.459702
4	0.04	25 - 38	0.31128
5	0.04	25 - 38	0.321853
6	0.04	25 - 38	0.332425
7	0.04	25 - 38	0.342997
8	0.04	25 - 38	0.35357
9	0.04	25 - 38	0.364142
10	0.04	25 - 38	0.374715
11	0.04	25 - 38	0.385287
12	0.04	25 - 38	0.395859
13	0.04	25 - 38	0.406432
14	0.04	25 - 38	0.417004
15	0.04	25 - 38	0.427576
16	0.04	25 - 38	0.438149
17	0.04	25 - 38	0.448721
18	0.04	25 - 38	0.459294
19	0.04	25 - 38	0.469866
20	0.04	25 - 38	0.480438
21	0.04	25 - 38	0.491011
22	0.04	25 - 38	0.501583
23	0.04	25 - 38	0.512156
24	0.04	25 - 38	0.522728
25	0.04	25 - 38	0.5333
26	0.04	25 - 38	0.543873
27	0.04	25 - 38	0.554445
28	0.04	25 - 38	0.565017
29	0.04	25 - 38	0.57559
30	0.04	25 - 38	0.586162
31	0.04	25 - 38	0.596735
32	0.04	25 - 38	0.607307
33	0.04	25 - 38	0.617879
34	0.04	25 - 38	0.628452
35	0.04	25 - 38	0.639024
36	0.04	25 - 38	0.649597
4	0.09	25 - 38	0.312423
5	0.09	25 - 38	0.322996
6	0.09	25 - 38	0.333568
7	0.09	25 - 38	0.34414
8	0.09	25 - 38	0.354713
9	0.09	25 - 38	0.365285
10	0.09	25 - 38	0.375858
11	0.09	25 - 38	0.38643
12	0.09	25 - 38	0.397002
13	0.09	25 - 38	0.407575
14	0.09	25 - 38	0.418147
15	0.09	25 - 38	0.42872
16	0.09	25 - 38	0.439292
17	0.09	25 - 38	0.449864
18	0.09	25 - 38	0.460437
19	0.09	25 - 38	0.471009
20	0.09	25 - 38	0.481581
21	0.09	25 - 38	0.492154
22	0.09	25 - 38	0.502726
23	0.09	25 - 38	0.513299
24	0.09	25 - 38	0.523871
25	0.09	25 - 38	0.534443
26	0.09	25 - 38	0.545016
27	0.09	25 - 38	0.555588
28	0.09	25 - 38	0.566161
29	0.09	25 - 38	0.576733
30	0.09	25 - 38	0.587305
31	0.09	25 - 38	0.597878
32	0.09	25 - 38	0.60845
33	0.09	25 - 38	0.619022
34	0.09	25 - 38	0.629595
35	0.09	25 - 38	0.640167
36	0.09	25 - 38	0.65074
4	0.14	25 - 38	0.313566
5	0.14	25 - 38	0.324139
6	0.14	25 - 38	0.334711
7	0.14	25 - 38	0.345283
8	0.14	25 - 38	0.355856
9	0.14	25 - 38	0.366428
10	0.14	25 - 38	0.377001
11	0.14	25 - 38	0.387573
12	0.14	25 - 38	0.398145
13	0.14	25 - 38	0.408718
14	0.14	25 - 38	0.41929
15	0.14	25 - 38	0.429863
16	0.14	25 - 38	0.440435
17	0.14	25 - 38	0.451007
18	0.14	25 - 38	0.46158
19	0.14	25 - 38	0.472152
20	0.14	25 - 38	0.482724
21	0.14	25 - 38	0.493297
22	0.14	25 - 38	0.503869
23	0.14	25 - 38	0.514442
24	0.14	25 - 38	0.525014
25	0.14	25 - 38	0.535586
26	0.14	25 - 38	0.546159
27	0.14	25 - 38	0.556731
28	0.14	25 - 38	0.567304
29	0.14	25 - 38	0.577876
30	0.14	25 - 38	0.588448
31	0.14	25 - 38	0.599021
32	0.14	25 - 38	0.609593
33	0.14	25 - 38	0.620165
34	0.14	25 - 38	0.630738
35	0.14	25 - 38	0.64131
36	0.14	25 - 38	0.651883
4	0.19	25 - 38	0.314709
5	0.19	25 - 38	0.325282
6	0.19	25 - 38	0.335854
7	0.19	25 - 38	0.346426
8	0.19	25 - 38	0.356999
9	0.19	25 - 38	0.367571
10	0.19	25 - 38	0.378144
11	0.19	25 - 38	0.388716
12	0.19	25 - 38	0.399288
13	0.19	25 - 38	0.409861
14	0.19	25 - 38	0.420433
15	0.19	25 - 38	0.431006
16	0.19	25 - 38	0.441578
17	0.19	25 - 38	0.45215
18	0.19	25 - 38	0.462723
19	0.19	25 - 38	0.473295
20	0.19	25 - 38	0.483867
21	0.19	25 - 38	0.49444
22	0.19	25 - 38	0.505012
23	0.19	25 - 38	0.515585
24	0.19	25 - 38	0.526157
25	0.19	25 - 38	0.536729
26	0.19	25 - 38	0.547302
27	0.19	25 - 38	0.557874
28	0.19	25 - 38	0.568447
29	0.19	25 - 38	0.579019
30	0.19	25 - 38	0.589591
31	0.19	25 - 38	0.600164
32	0.19	25 - 38	0.610736
33	0.19	25 - 38	0.621308
34	0.19	25 - 38	0.631881
35	0.19	25 - 38	0.642453
36	0.19	25 - 38	0.653026
4	0.24	25 - 38	0.315852
5	0.24	25 - 38	0.326425
6	0.24	25 - 38	0.336997
7	0.24	25 - 38	0.347569
8	0.24	25 - 38	0.358142
9	0.24	25 - 38	0.368714
10	0.24	25 - 38	0.379287
11	0.24	25 - 38	0.389859
12	0.24	25 - 38	0.400431
13	0.24	25 - 38	0.411004
14	0.24	25 - 38	0.421576
15	0.24	25 - 38	0.432149
16	0.24	25 - 38	0.442721
17	0.24	25 - 38	0.453293
18	0.24	25 - 38	0.463866
19	0.24	25 - 38	0.474438
20	0.24	25 - 38	0.48501
21	0.24	25 - 38	0.495583
22	0.24	25 - 38	0.506155
23	0.24	25 - 38	0.516728
24	0.24	25 - 38	0.5273
25	0.24	25 - 38	0.537872
26	0.24	25 - 38	0.548445
27	0.24	25 - 38	0.559017
28	0.24	25 - 38	0.56959
29	0.24	25 - 38	0.580162
30	0.24	25 - 38	0.590734
31	0.24	25 - 38	0.601307
32	0.24	25 - 38	0.611879
33	0.24	25 - 38	0.622451
34	0.24	25 - 38	0.633024
35	0.24	25 - 38	0.643596
36	0.24	25 - 38	0.654169
4	0.29	25 - 38	0.316995
5	0.29	25 - 38	0.327568
6	0.29	25 - 38	0.33814
7	0.29	25 - 38	0.348713
8	0.29	25 - 38	0.359285
9	0.29	25 - 38	0.369857
10	0.29	25 - 38	0.38043
11	0.29	25 - 38	0.391002
12	0.29	25 - 38	0.401574
13	0.29	25 - 38	0.412147
14	0.29	25 - 38	0.422719
15	0.29	25 - 38	0.433292
16	0.29	25 - 38	0.443864
17	0.29	25 - 38	0.454436
18	0.29	25 - 38	0.465009
19	0.29	25 - 38	0.475581
20	0.29	25 - 38	0.486154
21	0.29	25 - 38	0.496726
22	0.29	25 - 38	0.507298
23	0.29	25 - 38	0.517871
24	0.29	25 - 38	0.528443
25	0.29	25 - 38	0.539015
26	0.29	25 - 38	0.549588
27	0.29	25 - 38	0.56016
28	0.29	25 - 38	0.570733
29	0.29	25 - 38	0.581305
30	0.29	25 - 38	0.591877
31	0.29	25 - 38	0.60245
32	0.29	25 - 38	0.613022
33	0.29	25 - 38	0.623595
34	0.29	25 - 38	0.634167
35	0.29	25 - 38	0.644739
36	0.29	25 - 38	0.655312
4	0.34	25 - 38	0.318138
5	0.34	25 - 38	0.328711
6	0.34	25 - 38	0.339283
7	0.34	25 - 38	0.349856
8	0.34	25 - 38	0.360428
9	0.34	25 - 38	0.371
10	0.34	25 - 38	0.381573
11	0.34	25 - 38	0.392145
12	0.34	25 - 38	0.402717
13	0.34	25 - 38	0.41329
14	0.34	25 - 38	0.423862
15	0.34	25 - 38	0.434435
16	0.34	25 - 38	0.445007
17	0.34	25 - 38	0.455579
18	0.34	25 - 38	0.466152
19	0.34	25 - 38	0.476724
20	0.34	25 - 38	0.487297
21	0.34	25 - 38	0.497869
22	0.34	25 - 38	0.508441
23	0.34	25 - 38	0.519014
24	0.34	25 - 38	0.529586
25	0.34	25 - 38	0.540158
26	0.34	25 - 38	0.550731
27	0.34	25 - 38	0.561303
28	0.34	25 - 38	0.571876
29	0.34	25 - 38	0.582448
30	0.34	25 - 38	0.59302
31	0.34	25 - 38	0.603593
32	0.34	25 - 38	0.614165
33	0.34	25 - 38	0.624738
34	0.34	25 - 38	0.63531
35	0.34	25 - 38	0.645882
36	0.34	25 - 38	0.656455
4	0.39	25 - 38	0.319281
5	0.39	25 - 38	0.329854
6	0.39	25 - 38	0.340426
7	0.39	25 - 38	0.350999
8	0.39	25 - 38	0.361571
9	0.39	25 - 38	0.372143
10	0.39	25 - 38	0.382716
11	0.39	25 - 38	0.393288
12	0.39	25 - 38	0.40386
13	0.39	25 - 38	0.414433
14	0.39	25 - 38	0.425005
15	0.39	25 - 38	0.435578
16	0.39	25 - 38	0.44615
17	0.39	25 - 38	0.456722
18	0.39	25 - 38	0.467295
19	0.39	25 - 38	0.477867
20	0.39	25 - 38	0.48844
21	0.39	25 - 38	0.499012
22	0.39	25 - 38	0.509584
23	0.39	25 - 38	0.520157
24	0.39	25 - 38	0.530729
25	0.39	25 - 38	0.541301
26	0.39	25 - 38	0.551874
27	0.39	25 - 38	0.562446
28	0.39	25 - 38	0.573019
29	0.39	25 - 38	0.583591
30	0.39	25 - 38	0.594163
31	0.39	25 - 38	0.604736
32	0.39	25 - 38	0.615308
33	0.39	25 - 38	0.625881
34	0.39	25 - 38	0.636453
35	0.39	25 - 38	0.647025
36	0.39	25 - 38	0.657598
4	0.44	25 - 38	0.320424
5	0.44	25 - 38	0.330997
6	0.44	25 - 38	0.341569
7	0.44	25 - 38	0.352142
8	0.44	25 - 38	0.362714
9	0.44	25 - 38	0.373286
10	0.44	25 - 38	0.383859
11	0.44	25 - 38	0.394431
12	0.44	25 - 38	0.405003
13	0.44	25 - 38	0.415576
14	0.44	25 - 38	0.426148
15	0.44	25 - 38	0.436721
16	0.44	25 - 38	0.447293
17	0.44	25 - 38	0.457865
18	0.44	25 - 38	0.468438
19	0.44	25 - 38	0.47901
20	0.44	25 - 38	0.489583
21	0.44	25 - 38	0.500155
22	0.44	25 - 38	0.510727
23	0.44	25 - 38	0.5213
24	0.44	25 - 38	0.531872
25	0.44	25 - 38	0.542444
26	0.44	25 - 38	0.553017
27	0.44	25 - 38	0.563589
28	0.44	25 - 38	0.574162
29	0.44	25 - 38	0.584734
30	0.44	25 - 38	0.595306
31	0.44	25 - 38	0.605879
32	0.44	25 - 38	0.616451
33	0.44	25 - 38	0.627024
34	0.44	25 - 38	0.637596
35	0.44	25 - 38	0.648168
36	0.44	25 - 38	0.658741
4	0.49	25 - 38	0.321567
5	0.49	25 - 38	0.33214
6	0.49	25 - 38	0.342712
7	0.49	25 - 38	0.353285
8	0.49	25 - 38	0.363857
9	0.49	25 - 38	0.374429
10	0.49	25 - 38	0.385002
11	0.49	25 - 38	0.395574
12	0.49	25 - 38	0.406146
13	0.49	25 - 38	0.416719
14	0.49	25 - 38	0.427291
15	0.49	25 - 38	0.437864
16	0.49	25 - 38	0.448436
17	0.49	25 - 38	0.459008
18	0.49	25 - 38	0.469581
19	0.49	25 - 38	0.480153
20	0.49	25 - 38	0.490726
21	0.49	25 - 38	0.501298
22	0.49	25 - 38	0.51187
23	0.49	25 - 38	0.522443
24	0.49	25 - 38	0.533015
25	0.49	25 - 38	0.543587
26	0.49	25 - 38	0.55416
27	0.49	25 - 38	0.564732
28	0.49	25 - 38	0.575305
29	0.49	25 - 38	0.585877
30	0.49	25 - 38	0.596449
31	0.49	25 - 38	0.607022
32	0.49	25 - 38	0.617594
33	0.49	25 - 38	0.628167
34	0.49	25 - 38	0.638739
35	0.49	25 - 38	0.649311
36	0.49	25 - 38	0.659884
4	0.04	25 - 49	0.621826
5	0.04	25 - 49	0.607369
6	0.04	25 - 49	0.592913
7	0.04	25 - 49	0.578456
8	0.04	25 - 49	0.564
9	0.04	25 - 49	0.549543
10	0.04	25 - 49	0.535087
11	0.04	25 - 49	0.520631
12	0.04	25 - 49	0.506174
13	0.04	25 - 49	0.491718
14	0.04	25 - 49	0.477261
15	0.04	25 - 49	0.462805
16	0.04	25 - 49	0.448348
17	0.04	25 - 49	0.433892
18	0.04	25 - 49	0.419435
19	0.04	25 - 49	0.404979
20	0.04	25 - 49	0.390522
21	0.04	25 - 49	0.376066
22	0.04	25 - 49	0.36161
23	0.04	25 - 49	0.347153
24	0.04	25 - 49	0.332697
25	0.04	25 - 49	0.31824
26	0.04	25 - 49	0.303784
27	0.04	25 - 49	0.289327
28	0.04	25 - 49	0.274871
29	0.04	25 - 49	0.260414
30	0.04	25 - 49	0.245958
31	0.04	25 - 49	0.231501
32	0.04	25 - 49	0.217045
33	0.04	25 - 49	0.202588
34	0.04	25 - 49	0.188132
35	0.04	25 - 49	0.173676
36	0.04	25 - 49	0.159219
4	0.09	25 - 49	0.623358
5	0.09	25 - 49	0.608902
6	0.09	25 - 49	0.594445
7	0.09	25 - 49	0.579989
8	0.09	25 - 49	0.565532
9	0.09	25 - 49	0.551076
10	0.09	25 - 49	0.53662
11	0.09	25 - 49	0.522163
12	0.09	25 - 49	0.507707
13	0.09	25 - 49	0.49325
14	0.09	25 - 49	0.478794
15	0.09	25 - 49	0.464337
16	0.09	25 - 49	0.449881
17	0.09	25 - 49	0.435424
18	0.09	25 - 49	0.420968
19	0.09	25 - 49	0.406511
20	0.09	25 - 49	0.392055
21	0.09	25 - 49	0.377598
22	0.09	25 - 49	0.363142
23	0.09	25 - 49	0.348686
24	0.09	25 - 49	0.334229
25	0.09	25 - 49	0.319773
26	0.09	25 - 49	0.305316
27	0.09	25 - 49	0.29086
28	0.09	25 - 49	0.276403
29	0.09	25 - 49	0.261947
30	0.09	25 - 49	0.24749
31	0.09	25 - 49	0.233034
32	0.09	25 - 49	0.218577
33	0.09	25 - 49	0.204121
34	0.09	25 - 49	0.189665
35	0.09	25 - 49	0.175208
36	0.09	25 - 49	0.160752
4	0.14	25 - 49	0.624891
5	0.14	25 - 49	0.610434
6	0.14	25 - 49	0.595978
7	0.14	25 - 49	0.581521
8	0.14	25 - 49	0.567065
9	0.14	25 - 49	0.552608
10	0.14	25 - 49	0.538152
11	0.14	25 - 49	0.523696
12	0.14	25 - 49	0.509239
13	0.14	25 - 49	0.494783
14	0.14	25 - 49	0.480326
15	0.14	25 - 49	0.46587
16	0.14	25 - 49	0.451413
17	0.14	25 - 49	0.436957
18	0.14	25 - 49	0.4225
19	0.14	25 - 49	0.408044
20	0.14	25 - 49	0.393587
21	0.14	25 - 49	0.379131
22	0.14	25 - 49	0.364674
23	0.14	25 - 49	0.350218
24	0.14	25 - 49	0.335762
25	0.14	25 - 49	0.321305
26	0.14	25 - 49	0.306849
27	0.14	25 - 49	0.292392
28	0.14	25 - 49	0.277936
29	0.14	25 - 49	0.263479
30	0.14	25 - 49	0.249023
31	0.14	25 - 49	0.234566
32	0.14	25 - 49	0.22011
33	0.14	25 - 49	0.205653
34	0.14	25 - 49	0.191197
35	0.14	25 - 49	0.176741
36	0.14	25 - 49	0.162284
4	0.19	25 - 49	0.626423
5	0.19	25 - 49	0.611967
6	0.19	25 - 49	0.59751
7	0.19	25 - 49	0.583054
8	0.19	25 - 49	0.568597
9	0.19	25 - 49	0.554141
10	0.19	25 - 49	0.539684
11	0.19	25 - 49	0.525228
12	0.19	25 - 49	0.510772
13	0.19	25 - 49	0.496315
14	0.19	25 - 49	0.481859
15	0.19	25 - 49	0.467402
16	0.19	25 - 49	0.452946
17	0.19	25 - 49	0.438489
18	0.19	25 - 49	0.424033
19	0.19	25 - 49	0.409576
20	0.19	25 - 49	0.39512
21	0.19	25 - 49	0.380663
22	0.19	25 - 49	0.366207
23	0.19	25 - 49	0.35175
24	0.19	25 - 49	0.337294
25	0.19	25 - 49	0.322838
26	0.19	25 - 49	0.308381
27	0.19	25 - 49	0.293925
28	0.19	25 - 49	0.279468
29	0.19	25 - 49	0.265012
30	0.19	25 - 49	0.250555
31	0.19	25 - 49	0.236099
32	0.19	25 - 49	0.221642
33	0.19	25 - 49	0.207186
34	0.19	25 - 49	0.192729
35	0.19	25 - 49	0.178273
36	0.19	25 - 49	0.163817
4	0.24	25 - 49	0.627956
5	0.24	25 - 49	0.613499
6	0.24	25 - 49	0.599043
7	0.24	25 - 49	0.584586
8	0.24	25 - 49	0.57013
9	0.24	25 - 49	0.555673
10	0.24	25 - 49	0.541217
11	0.24	25 - 49	0.52676
12	0.24	25 - 49	0.512304
13	0.24	25 - 49	0.497848
14	0.24	25 - 49	0.483391
15	0.24	25 - 49	0.468935
16	0.24	25 - 49	0.454478
17	0.24	25 - 49	0.440022
18	0.24	25 - 49	0.425565
19	0.24	25 - 49	0.411109
20	0.24	25 - 49	0.396652
21	0.24	25 - 49	0.382196
22	0.24	25 - 49	0.367739
23	0.24	25 - 49	0.353283
24	0.24	25 - 49	0.338827
25	0.24	25 - 49	0.32437
26	0.24	25 - 49	0.309914
27	0.24	25 - 49	0.295457
28	0.24	25 - 49	0.281001
29	0.24	25 - 49	0.266544
30	0.24	25 - 49	0.252088
31	0.24	25 - 49	0.237631
32	0.24	25 - 49	0.223175
33	0.24	25 - 49	0.208718
34	0.24	25 - 49	0.194262
35	0.24	25 - 49	0.179805
36	0.24	25 - 49	0.165349
4	0.29	25 - 49	0.629488
5	0.29	25 - 49	0.615032
6	0.29	25 - 49	0.600575
7	0.29	25 - 49	0.586119
8	0.29	25 - 49	0.571662
9	0.29	25 - 49	0.557206
10	0.29	25 - 49	0.542749
11	0.29	25 - 49	0.528293
12	0.29	25 - 49	0.513836
13	0.29	25 - 49	0.49938
14	0.29	25 - 49	0.484924
15	0.29	25 - 49	0.470467
16	0.29	25 - 49	0.456011
17	0.29	25 - 49	0.441554
18	0.29	25 - 49	0.427098
19	0.29	25 - 49	0.412641
20	0.29	25 - 49	0.398185
21	0.29	25 - 49	0.383728
22	0.29	25 - 49	0.369272
23	0.29	25 - 49	0.354815
24	0.29	25 - 49	0.340359
25	0.29	25 - 49	0.325903
26	0.29	25 - 49	0.311446
27	0.29	25 - 49	0.29699
28	0.29	25 - 49	0.282533
29	0.29	25 - 49	0.268077
30	0.29	25 - 49	0.25362
31	0.29	25 - 49	0.239164
32	0.29	25 - 49	0.224707
33	0.29	25 - 49	0.210251
34	0.29	25 - 49	0.195794
35	0.29	25 - 49	0.181338
36	0.29	25 - 49	0.166881
4	0.34	25 - 49	0.631021
5	0.34	25 - 49	0.616564
6	0.34	25 - 49	0.602108
7	0.34	25 - 49	0.587651
8	0.34	25 - 49	0.573195
9	0.34	25 - 49	0.558738
10	0.34	25 - 49	0.544282
11	0.34	25 - 49	0.529825
12	0.34	25 - 49	0.515369
13	0.34	25 - 49	0.500913
14	0.34	25 - 49	0.486456
15	0.34	25 - 49	0.472
16	0.34	25 - 49	0.457543
17	0.34	25 - 49	0.443087
18	0.34	25 - 49	0.42863
19	0.34	25 - 49	0.414174
20	0.34	25 - 49	0.399717
21	0.34	25 - 49	0.385261
22	0.34	25 - 49	0.370804
23	0.34	25 - 49	0.356348
24	0.34	25 - 49	0.341891
25	0.34	25 - 49	0.327435
26	0.34	25 - 49	0.312979
27	0.34	25 - 49	0.298522
28	0.34	25 - 49	0.284066
29	0.34	25 - 49	0.269609
30	0.34	25 - 49	0.255153
31	0.34	25 - 49	0.240696
32	0.34	25 - 49	0.22624
33	0.34	25 - 49	0.211783
34	0.34	25 - 49	0.197327
35	0.34	25 - 49	0.18287
36	0.34	25 - 49	0.168414
4	0.39	25 - 49	0.632553
5	0.39	25 - 49	0.618097
6	0.39	25 - 49	0.60364
7	0.39	25 - 49	0.589184
8	0.39	25 - 49	0.574727
9	0.39	25 - 49	0.560271
10	0.39	25 - 49	0.545814
11	0.39	25 - 49	0.531358
12	0.39	25 - 49	0.516901
13	0.39	25 - 49	0.502445
14	0.39	25 - 49	0.487989
15	0.39	25 - 49	0.473532
16	0.39	25 - 49	0.459076
17	0.39	25 - 49	0.444619
18	0.39	25 - 49	0.430163
19	0.39	25 - 49	0.415706
20	0.39	25 - 49	0.40125
21	0.39	25 - 49	0.386793
22	0.39	25 - 49	0.372337
23	0.39	25 - 49	0.35788
24	0.39	25 - 49	0.343424
25	0.39	25 - 49	0.328967
26	0.39	25 - 49	0.314511
27	0.39	25 - 49	0.300055
28	0.39	25 - 49	0.285598
29	0.39	25 - 49	0.271142
30	0.39	25 - 49	0.256685
31	0.39	25 - 49	0.242229
32	0.39	25 - 49	0.227772
33	0.39	25 - 49	0.213316
34	0.39	25 - 49	0.198859
35	0.39	25 - 49	0.184403
36	0.39	25 - 49	0.169946
4	0.44	25 - 49	0.634086
5	0.44	25 - 49	0.619629
6	0.44	25 - 49	0.605173
7	0.44	25 - 49	0.590716
8	0.44	25 - 49	0.57626
9	0.44	25 - 49	0.561803
10	0.44	25 - 49	0.547347
11	0.44	25 - 49	0.53289
12	0.44	25 - 49	0.518434
13	0.44	25 - 49	0.503977
14	0.44	25 - 49	0.489521
15	0.44	25 - 49	0.475065
16	0.44	25 - 49	0.460608
17	0.44	25 - 49	0.446152
18	0.44	25 - 49	0.431695
19	0.44	25 - 49	0.417239
20	0.44	25 - 49	0.402782
21	0.44	25 - 49	0.388326
22	0.44	25 - 49	0.373869
23	0.44	25 - 49	0.359413
24	0.44	25 - 49	0.344956
25	0.44	25 - 49	0.3305
26	0.44	25 - 49	0.316043
27	0.44	25 - 49	0.301587
28	0.44	25 - 49	0.287131
29	0.44	25 - 49	0.272674
30	0.44	25 - 49	0.258218
31	0.44	25 - 49	0.243761
32	0.44	25 - 49	0.229305
33	0.44	25 - 49	0.214848
34	0.44	25 - 49	0.200392
35	0.44	25 - 49	0.185935
36	0.44	25 - 49	0.171479
4	0.49	25 - 49	0.635618
5	0.49	25 - 49	0.621162
6	0.49	25 - 49	0.606705
7	0.49	25 - 49	0.592249
8	0.49	25 - 49	0.577792
9	0.49	25 - 49	0.563336
10	0.49	25 - 49	0.548879
11	0.49	25 - 49	0.534423
12	0.49	25 - 49	0.519966
13	0.49	25 - 49	0.50551
14	0.49	25 - 49	0.491053
15	0.49	25 - 49	0.476597
16	0.49	25 - 49	0.462141
17	0.49	25 - 49	0.447684
18	0.49	25 - 49	0.433228
19	0.49	25 - 49	0.418771
20	0.49	25 - 49	0.404315
21	0.49	25 - 49	0.389858
22	0.49	25 - 49	0.375402
23	0.49	25 - 49	0.360945
24	0.49	25 - 49	0.346489
25	0.49	25 - 49	0.332032
26	0.49	25 - 49	0.317576
27	0.49	25 - 49	0.30312
28	0.49	25 - 49	0.288663
29	0.49	25 - 49	0.274207
30	0.49	25 - 49	0.25975
31	0.49	25 - 49	0.245294
32	0.49	25 - 49	0.230837
33	0.49	25 - 49	0.216381
34	0.49	25 - 49	0.201924
35	0.49	25 - 49	0.187468
36	0.49	25 - 49	0.173011
4	0.04	25 - 52	-1.31307
5	0.04	25 - 52	-1.26872
6	0.04	25 - 52	-1.22436
7	0.04	25 - 52	-1.18001
8	0.04	25 - 52	-1.13565
9	0.04	25 - 52	-1.0913
10	0.04	25 - 52	-1.04695
11	0.04	25 - 52	-1.00259
12	0.04	25 - 52	-0.958236
13	0.04	25 - 52	-0.913882
14	0.04	25 - 52	-0.869527
15	0.04	25 - 52	-0.825173
16	0.04	25 - 52	-0.780819
17	0.04	25 - 52	-0.736464
18	0.04	25 - 52	-0.69211
19	0.04	25 - 52	-0.647755
20	0.04	25 - 52	-0.603401
21	0.04	25 - 52	-0.559046
22	0.04	25 - 52	-0.514692
23	0.04	25 - 52	-0.470337
24	0.04	25 - 52	-0.425983
25	0.04	25 - 52	-0.381628
26	0.04	25 - 52	-0.337274
27	0.04	25 - 52	-0.292919
28	0.04	25 - 52	-0.248565
29	0.04	25 - 52	-0.204211
30	0.04	25 - 52	-0.159856
31	0.04	25 - 52	-0.115502
32	0.04	25 - 52	-0.0711472
33	0.04	25 - 52	-0.0267927
34	0.04	25 - 52	0.0175617
35	0.04	25 - 52	0.0619162
36	0.04	25 - 52	0.106271
4	0.09	25 - 52	-1.31204
5	0.09	25 - 52	-1.26769
6	0.09	25 - 52	-1.22333
7	0.09	25 - 52	-1.17898
8	0.09	25 - 52	-1.13462
9	0.09	25 - 52	-1.09027
10	0.09	25 - 52	-1.04591
11	0.09	25 - 52	-1.00156
12	0.09	25 - 52	-0.957204
13	0.09	25 - 52	-0.912849
14	0.09	25 - 52	-0.868495
15	0.09	25 - 52	-0.82414
16	0.09	25 - 52	-0.779786
17	0.09	25 - 52	-0.735432
18	0.09	25 - 52	-0.691077
19	0.09	25 - 52	-0.646723
20	0.09	25 - 52	-0.602368
21	0.09	25 - 52	-0.558014
22	0.09	25 - 52	-0.513659
23	0.09	25 - 52	-0.469305
24	0.09	25 - 52	-0.42495
25	0.09	25 - 52	-0.380596
26	0.09	25 - 52	-0.336241
27	0.09	25 - 52	-0.291887
28	0.09	25 - 52	-0.247533
29	0.09	25 - 52	-0.203178
30	0.09	25 - 52	-0.158824
31	0.09	25 - 52	-0.114469
32	0.09	25 - 52	-0.0701147
33	0.09	25 - 52	-0.0257602
34	0.09	25 - 52	0.0185942
35	0.09	25 - 52	0.0629487
36	0.09	25 - 52	0.107303
4	0.14	25 - 52	-1.31101
5	0.14	25 - 52	-1.26665
6	0.14	25 - 52	-1.2223
7	0.14	25 - 52	-1.17794
8	0.14	25 - 52	-1.13359
9	0.14	25 - 52	-1.08923
10	0.14	25 - 52	-1.04488
11	0.14	25 - 52	-1.00053
12	0.14	25 - 52	-0.956171
13	0.14	25 - 52	-0.911817
14	0.14	25 - 52	-0.867462
15	0.14	25 - 52	-0.823108
16	0.14	25 - 52	-0.778754
17	0.14	25 - 52	-0.734399
18	0.14	25 - 52	-0.690045
19	0.14	25 - 52	-0.64569
20	0.14	25 - 52	-0.601336
21	0.14	25 - 52	-0.556981
22	0.14	25 - 52	-0.512627
23	0.14	25 - 52	-0.468272
24	0.14	25 - 52	-0.423918
25	0.14	25 - 52	-0.379563
26	0.14	25 - 52	-0.335209
27	0.14	25 - 52	-0.290854
28	0.14	25 - 52	-0.2465
29	0.14	25 - 52	-0.202146
30	0.14	25 - 52	-0.157791
31	0.14	25 - 52	-0.113437
32	0.14	25 - 52	-0.0690822
33	0.14	25 - 52	-0.0247277
34	0.14	25 - 52	0.0196267
35	0.14	25 - 52	0.0639812
36	0.14	25 - 52	0.108336
4	0.19	25 - 52	-1.30997
5	0.19	25 - 52	-1.26562
6	0.19	25 - 52	-1.22127
7	0.19	25 - 52	-1.17691
8	0.19	25 - 52	-1.13256
9	0.19	25 - 52	-1.0882
10	0.19	25 - 52	-1.04385
11	0.19	25 - 52	-0.999493
12	0.19	25 - 52	-0.955139
13	0.19	25 - 52	-0.910784
14	0.19	25 - 52	-0.86643
15	0.19	25 - 52	-0.822075
16	0.19	25 - 52	-0.777721
17	0.19	25 - 52	-0.733367
18	0.19	25 - 52	-0.689012
19	0.19	25 - 52	-0.644658
20	0.19	25 - 52	-0.600303
21	0.19	25 - 52	-0.555949
22	0.19	25 - 52	-0.511594
23	0.19	25 - 52	-0.46724
24	0.19	25 - 52	-0.422885
25	0.19	25 - 52	-0.378531
26	0.19	25 - 52	-0.334176
27	0.19	25 - 52	-0.289822
28	0.19	25 - 52	-0.245468
29	0.19	25 - 52	-0.201113
30	0.19	25 - 52	-0.156759
31	0.19	25 - 52	-0.112404
32	0.19	25 - 52	-0.0680497
33	0.19	25 - 52	-0.0236952
34	0.19	25 - 52	0.0206592
35	0.19	25 - 52	0.0650137
36	0.19	25 - 52	0.109368
4	0.24	25 - 52	-1.30894
5	0.24	25 - 52	-1.26459
6	0.24	25 - 52	-1.22023
7	0.24	25 - 52	-1.17588
8	0.24	25 - 52	-1.13152
9	0.24	25 - 52	-1.08717
10	0.24	25 - 52	-1.04282
11	0.24	25 - 52	-0.998461
12	0.24	25 - 52	-0.954106
13	0.24	25 - 52	-0.909752
14	0.24	25 - 52	-0.865397
15	0.24	25 - 52	-0.821043
16	0.24	25 - 52	-0.776689
17	0.24	25 - 52	-0.732334
18	0.24	25 - 52	-0.68798
19	0.24	25 - 52	-0.643625
20	0.24	25 - 52	-0.599271
21	0.24	25 - 52	-0.554916
22	0.24	25 - 52	-0.510562
23	0.24	25 - 52	-0.466207
24	0.24	25 - 52	-0.421853
25	0.24	25 - 52	-0.377498
26	0.24	25 - 52	-0.333144
27	0.24	25 - 52	-0.288789
28	0.24	25 - 52	-0.244435
29	0.24	25 - 52	-0.200081
30	0.24	25 - 52	-0.155726
31	0.24	25 - 52	-0.111372
32	0.24	25 - 52	-0.0670172
33	0.24	25 - 52	-0.0226627
34	0.24	25 - 52	0.0216917
35	0.24	25 - 52	0.0660462
36	0.24	25 - 52	0.110401
4	0.29	25 - 52	-1.30791
5	0.29	25 - 52	-1.26356
6	0.29	25 - 52	-1.2192
7	0.29	25 - 52	-1.17485
8	0.29	25 - 52	-1.13049
9	0.29	25 - 52	-1.08614
10	0.29	25 - 52	-1.04178
11	0.29	25 - 52	-0.997428
12	0.29	25 - 52	-0.953074
13	0.29	25 - 52	-0.908719
14	0.29	25 - 52	-0.864365
15	0.29	25 - 52	-0.82001
16	0.29	25 - 52	-0.775656
17	0.29	25 - 52	-0.731302
18	0.29	25 - 52	-0.686947
19	0.29	25 - 52	-0.642593
20	0.29	25 - 52	-0.598238
21	0.29	25 - 52	-0.553884
22	0.29	25 - 52	-0.509529
23	0.29	25 - 52	-0.465175
24	0.29	25 - 52	-0.42082
25	0.29	25 - 52	-0.376466
26	0.29	25 - 52	-0.332111
27	0.29	25 - 52	-0.287757
28	0.29	25 - 52	-0.243403
29	0.29	25 - 52	-0.199048
30	0.29	25 - 52	-0.154694
31	0.29	25 - 52	-0.110339
32	0.29	25 - 52	-0.0659847
33	0.29	25 - 52	-0.0216302
34	0.29	25 - 52	0.0227242
35	0.29	25 - 52	0.0670787
36	0.29	25 - 52	0.111433
4	0.34	25 - 52	-1.30688
5	0.34	25 - 52	-1.26252
6	0.34	25 - 52	-1.21817
7	0.34	25 - 52	-1.17381
8	0.34	25 - 52	-1.12946
9	0.34	25 - 52	-1.0851
10	0.34	25 - 52	-1.04075
11	0.34	25 - 52	-0.996396
12	0.34	25 - 52	-0.952041
13	0.34	25 - 52	-0.907687
14	0.34	25 - 52	-0.863332
15	0.34	25 - 52	-0.818978
16	0.34	25 - 52	-0.774624
17	0.34	25 - 52	-0.730269
18	0.34	25 - 52	-0.685915
19	0.34	25 - 52	-0.64156
20	0.34	25 - 52	-0.597206
21	0.34	25 - 52	-0.552851
22	0.34	25 - 52	-0.508497
23	0.34	25 - 52	-0.464142
24	0.34	25 - 52	-0.419788
25	0.34	25 - 52	-0.375433
26	0.34	25 - 52	-0.331079
27	0.34	25 - 52	-0.286724
28	0.34	25 - 52	-0.24237
29	0.34	25 - 52	-0.198016
30	0.34	25 - 52	-0.153661
31	0.34	25 - 52	-0.109307
32	0.34	25 - 52	-0.0649522
33	0.34	25 - 52	-0.0205977
34	0.34	25 - 52	0.0237567
35	0.34	25 - 52	0.0681112
36	0.34	25 - 52	0.112466
4	0.39	25 - 52	-1.30584
5	0.39	25 - 52	-1.26149
6	0.39	25 - 52	-1.21714
7	0.39	25 - 52	-1.17278
8	0.39	25 - 52	-1.12843
9	0.39	25 - 52	-1.08407
10	0.39	25 - 52	-1.03972
11	0.39	25 - 52	-0.995363
12	0.39	25 - 52	-0.951009
13	0.39	25 - 52	-0.906654
14	0.39	25 - 52	-0.8623
15	0.39	25 - 52	-0.817945
16	0.39	25 - 52	-0.773591
17	0.39	25 - 52	-0.729237
18	0.39	25 - 52	-0.684882
19	0.39	25 - 52	-0.640528
20	0.39	25 - 52	-0.596173
21	0.39	25 - 52	-0.551819
22	0.39	25 - 52	-0.507464
23	0.39	25 - 52	-0.46311
24	0.39	25 - 52	-0.418755
25	0.39	25 - 52	-0.374401
26	0.39	25 - 52	-0.330046
27	0.39	25 - 52	-0.285692
28	0.39	25 - 52	-0.241338
29	0.39	25 - 52	-0.196983
30	0.39	25 - 52	-0.152629
31	0.39	25 - 52	-0.108274
32	0.39	25 - 52	-0.0639197
33	0.39	25 - 52	-0.0195652
34	0.39	25 - 52	0.0247892
35	0.39	25 - 52	0.0691437
36	0.39	25 - 52	0.113498
4	0.44	25 - 52	-1.30481
5	0.44	25 - 52	-1.26046
6	0.44	25 - 52	-1.2161
7	0.44	25 - 52	-1.17175
8	0.44	25 - 52	-1.12739
9	0.44	25 - 52	-1.08304
10	0.44	25 - 52	-1.03869
11	0.44	25 - 52	-0.994331
12	0.44	25 - 52	-0.949976
13	0.44	25 - 52	-0.905622
14	0.44	25 - 52	-0.861267
15	0.44	25 - 52	-0.816913
16	0.44	25 - 52	-0.772559
17	0.44	25 - 52	-0.728204
18	0.44	25 - 52	-0.68385
19	0.44	25 - 52	-0.639495
20	0.44	25 - 52	-0.595141
21	0.44	25 - 52	-0.550786
22	0.44	25 - 52	-0.506432
23	0.44	25 - 52	-0.462077
24	0.44	25 - 52	-0.417723
25	0.44	25 - 52	-0.373368
26	0.44	25 - 52	-0.329014
27	0.44	25 - 52	-0.284659
28	0.44	25 - 52	-0.240305
29	0.44	25 - 52	-0.195951
30	0.44	25 - 52	-0.151596
31	0.44	25 - 52	-0.107242
32	0.44	25 - 52	-0.0628872
33	0.44	25 - 52	-0.0185327
34	0.44	25 - 52	0.0258217
35	0.44	25 - 52	0.0701762
36	0.44	25 - 52	0.114531
4	0.49	25 - 52	-1.30378
5	0.49	25 - 52	-1.25943
6	0.49	25 - 52	-1.21507
7	0.49	25 - 52	-1.17072
8	0.49	25 - 52	-1.12636
9	0.49	25 - 52	-1.08201
10	0.49	25 - 52	-1.03765
11	0.49	25 - 52	-0.993298
12	0.49	25 - 52	-0.948944
13	0.49	25 - 52	-0.904589
14	0.49	25 - 52	-0.860235
15	0.49	25 - 52	-0.81588
16	0.49	25 - 52	-0.771526
17	0.49	25 - 52	-0.727172
18	0.49	25 - 52	-0.682817
19	0.49	25 - 52	-0.638463
20	0.49	25 - 52	-0.594108
21	0.49	25 - 52	-0.549754
22	0.49	25 - 52	-0.505399
23	0.49	25 - 52	-0.461045
24	0.49	25 - 52	-0.41669
25	0.49	25 - 52	-0.372336
26	0.49	25 - 52	-0.327981
27	0.49	25 - 52	-0.283627
28	0.49	25 - 52	-0.239273
29	0.49	25 - 52	-0.194918
30	0.49	25 - 52	-0.150564
31	0.49	25 - 52	-0.106209
32	0.49	25 - 52	-0.0618547
33	0.49	25 - 52	-0.0175002
34	0.49	25 - 52	0.0268542
35	0.49	25 - 52	0.0712087
36	0.49	25 - 52	0.115563
4	0.04	25 - 56	1.83859
5	0.04	25 - 56	1.81455
6	0.04	25 - 56	1.79052
7	0.04	25 - 56	1.76648
8	0.04	25 - 56	1.74244
9	0.04	25 - 56	1.71841
10	0.04	25 - 56	1.69437
11	0.04	25 - 56	1.67033
12	0.04	25 - 56	1.6463
13	0.04	25 - 56	1.62226
14	0.04	25 - 56	1.59822
15	0.04	25 - 56	1.57419
16	0.04	25 - 56	1.55015
17	0.04	25 - 56	1.52611
18	0.04	25 - 56	1.50207
19	0.04	25 - 56	1.47804
20	0.04	25 - 56	1.454
21	0.04	25 - 56	1.42996
22	0.04	25 - 56	1.40593
23	0.04	25 - 56	1.38189
24	0.04	25 - 56	1.35785
25	0.04	25 - 56	1.33382
26	0.04	25 - 56	1.30978
27	0.04	25 - 56	1.28574
28	0.04	25 - 56	1.26171
29	0.04	25 - 56	1.23767
30	0.04	25 - 56	1.21363
31	0.04	25 - 56	1.18959
32	0.04	25 - 56	1.16556
33	0.04	25 - 56	1.14152
34	0.04	25 - 56	1.11748
35	0.04	25 - 56	1.09345
36	0.04	25 - 56	1.06941
4	0.09	25 - 56	1.8384
5	0.09	25 - 56	1.81437
6	0.09	25 - 56	1.79033
7	0.09	25 - 56	1.76629
8	0.09	25 - 56	1.74226
9	0.09	25 - 56	1.71822
10	0.09	25 - 56	1.69418
11	0.09	25 - 56	1.67015
12	0.09	25 - 56	1.64611
13	0.09	25 - 56	1.62207
14	0.09	25 - 56	1.59804
15	0.09	25 - 56	1.574
16	0.09	25 - 56	1.54996
17	0.09	25 - 56	1.52592
18	0.09	25 - 56	1.50189
19	0.09	25 - 56	1.47785
20	0.09	25 - 56	1.45381
21	0.09	25 - 56	1.42978
22	0.09	25 - 56	1.40574
23	0.09	25 - 56	1.3817
24	0.09	25 - 56	1.35767
25	0.09	25 - 56	1.33363
26	0.09	25 - 56	1.30959
27	0.09	25 - 56	1.28556
28	0.09	25 - 56	1.26152
29	0.09	25 - 56	1.23748
30	0.09	25 - 56	1.21344
31	0.09	25 - 56	1.18941
32	0.09	25 - 56	1.16537
33	0.09	25 - 56	1.14133
34	0.09	25 - 56	1.1173
35	0.09	25 - 56	1.09326
36	0.09	25 - 56	1.06922
4	0.14	25 - 56	1.83822
5	0.14	25 - 56	1.81418
6	0.14	25 - 56	1.79014
7	0.14	25 - 56	1.76611
8	0.14	25 - 56	1.74207
9	0.14	25 - 56	1.71803
10	0.14	25 - 56	1.694
11	0.14	25 - 56	1.66996
12	0.14	25 - 56	1.64592
13	0.14	25 - 56	1.62189
14	0.14	25 - 56	1.59785
15	0.14	25 - 56	1.57381
16	0.14	25 - 56	1.54977
17	0.14	25 - 56	1.52574
18	0.14	25 - 56	1.5017
19	0.14	25 - 56	1.47766
20	0.14	25 - 56	1.45363
21	0.14	25 - 56	1.42959
22	0.14	25 - 56	1.40555
23	0.14	25 - 56	1.38152
24	0.14	25 - 56	1.35748
25	0.14	25 - 56	1.33344
26	0.14	25 - 56	1.30941
27	0.14	25 - 56	1.28537
28	0.14	25 - 56	1.26133
29	0.14	25 - 56	1.23729
30	0.14	25 - 56	1.21326
31	0.14	25 - 56	1.18922
32	0.14	25 - 56	1.16518
33	0.14	25 - 56	1.14115
34	0.14	25 - 56	1.11711
35	0.14	25 - 56	1.09307
36	0.14	25 - 56	1.06904
4	0.19	25 - 56	1.83803
5	0.19	25 - 56	1.81399
6	0.19	25 - 56	1.78996
7	0.19	25 - 56	1.76592
8	0.19	25 - 56	1.74188
9	0.19	25 - 56	1.71785
10	0.19	25 - 56	1.69381
11	0.19	25 - 56	1.66977
12	0.19	25 - 56	1.64574
13	0.19	25 - 56	1.6217
14	0.19	25 - 56	1.59766
15	0.19	25 - 56	1.57362
16	0.19	25 - 56	1.54959
17	0.19	25 - 56	1.52555
18	0.19	25 - 56	1.50151
19	0.19	25 - 56	1.47748
20	0.19	25 - 56	1.45344
21	0.19	25 - 56	1.4294
22	0.19	25 - 56	1.40537
23	0.19	25 - 56	1.38133
24	0.19	25 - 56	1.35729
25	0.19	25 - 56	1.33326
26	0.19	25 - 56	1.30922
27	0.19	25 - 56	1.28518
28	0.19	25 - 56	1.26114
29	0.19	25 - 56	1.23711
30	0.19	25 - 56	1.21307
31	0.19	25 - 56	1.18903
32	0.19	25 - 56	1.165
33	0.19	25 - 56	1.14096
34	0.19	25 - 56	1.11692
35	0.19	25 - 56	1.09289
36	0.19	25 - 56	1.06885
4	0.24	25 - 56	1.83784
5	0.24	25 - 56	1.81381
6	0.24	25 - 56	1.78977
7	0.24	25 - 56	1.76573
8	0.24	25 - 56	1.7417
9	0.24	25 - 56	1.71766
10	0.24	25 - 56	1.69362
11	0.24	25 - 56	1.66959
12	0.24	25 - 56	1.64555
13	0.24	25 - 56	1.62151
14	0.24	25 - 56	1.59747
15	0.24	25 - 56	1.57344
16	0.24	25 - 56	1.5494
17	0.24	25 - 56	1.52536
18	0.24	25 - 56	1.50133
19	0.24	25 - 56	1.47729
20	0.24	25 - 56	1.45325
21	0.24	25 - 56	1.42922
22	0.24	25 - 56	1.40518
23	0.24	25 - 56	1.38114
24	0.24	25 - 56	1.35711
25	0.24	25 - 56	1.33307
26	0.24	25 - 56	1.30903
27	0.24	25 - 56	1.28499
28	0.24	25 - 56	1.26096
29	0.24	25 - 56	1.23692
30	0.24	25 - 56	1.21288
31	0.24	25 - 56	1.18885
32	0.24	25 - 56	1.16481
33	0.24	25 - 56	1.14077
34	0.24	25 - 56	1.11674
35	0.24	25 - 56	1.0927
36	0.24	25 - 56	1.06866
4	0.29	25 - 56	1.83766
5	0.29	25 - 56	1.81362
6	0.29	25 - 56	1.78958
7	0.29	25 - 56	1.76555
8	0.29	25 - 56	1.74151
9	0.29	25 - 56	1.71747
10	0.29	25 - 56	1.69344
11	0.29	25 - 56	1.6694
12	0.29	25 - 56	1.64536
13	0.29	25 - 56	1.62132
14	0.29	25 - 56	1.59729
15	0.29	25 - 56	1.57325
16	0.29	25 - 56	1.54921
17	0.29	25 - 56	1.52518
18	0.29	25 - 56	1.50114
19	0.29	25 - 56	1.4771
20	0.29	25 - 56	1.45307
21	0.29	25 - 56	1.42903
22	0.29	25 - 56	1.40499
23	0.29	25 - 56	1.38096
24	0.29	25 - 56	1.35692
25	0.29	25 - 56	1.33288
26	0.29	25 - 56	1.30884
27	0.29	25 - 56	1.28481
28	0.29	25 - 56	1.26077
29	0.29	25 - 56	1.23673
30	0.29	25 - 56	1.2127
31	0.29	25 - 56	1.18866
32	0.29	25 - 56	1.16462
33	0.29	25 - 56	1.14059
34	0.29	25 - 56	1.11655
35	0.29	25 - 56	1.09251
36	0.29	25 - 56	1.06848
4	0.34	25 - 56	1.83747
5	0.34	25 - 56	1.81343
6	0.34	25 - 56	1.7894
7	0.34	25 - 56	1.76536
8	0.34	25 - 56	1.74132
9	0.34	25 - 56	1.71729
10	0.34	25 - 56	1.69325
11	0.34	25 - 56	1.66921
12	0.34	25 - 56	1.64517
13	0.34	25 - 56	1.62114
14	0.34	25 - 56	1.5971
15	0.34	25 - 56	1.57306
16	0.34	25 - 56	1.54903
17	0.34	25 - 56	1.52499
18	0.34	25 - 56	1.50095
19	0.34	25 - 56	1.47692
20	0.34	25 - 56	1.45288
21	0.34	25 - 56	1.42884
22	0.34	25 - 56	1.40481
23	0.34	25 - 56	1.38077
24	0.34	25 - 56	1.35673
25	0.34	25 - 56	1.33269
26	0.34	25 - 56	1.30866
27	0.34	25 - 56	1.28462
28	0.34	25 - 56	1.26058
29	0.34	25 - 56	1.23655
30	0.34	25 - 56	1.21251
31	0.34	25 - 56	1.18847
32	0.34	25 - 56	1.16444
33	0.34	25 - 56	1.1404
34	0.34	25 - 56	1.11636
35	0.34	25 - 56	1.09233
36	0.34	25 - 56	1.06829
4	0.39	25 - 56	1.83728
5	0.39	25 - 56	1.81325
6	0.39	25 - 56	1.78921
7	0.39	25 - 56	1.76517
8	0.39	25 - 56	1.74114
9	0.39	25 - 56	1.7171
10	0.39	25 - 56	1.69306
11	0.39	25 - 56	1.66902
12	0.39	25 - 56	1.64499
13	0.39	25 - 56	1.62095
14	0.39	25 - 56	1.59691
15	0.39	25 - 56	1.57288
16	0.39	25 - 56	1.54884
17	0.39	25 - 56	1.5248
18	0.39	25 - 56	1.50077
19	0.39	25 - 56	1.47673
20	0.39	25 - 56	1.45269
21	0.39	25 - 56	1.42866
22	0.39	25 - 56	1.40462
23	0.39	25 - 56	1.38058
24	0.39	25 - 56	1.35654
25	0.39	25 - 56	1.33251
26	0.39	25 - 56	1.30847
27	0.39	25 - 56	1.28443
28	0.39	25 - 56	1.2604
29	0.39	25 - 56	1.23636
30	0.39	25 - 56	1.21232
31	0.39	25 - 56	1.18829
32	0.39	25 - 56	1.16425
33	0.39	25 - 56	1.14021
34	0.39	25 - 56	1.11618
35	0.39	25 - 56	1.09214
36	0.39	25 - 56	1.0681
4	0.44	25 - 56	1.8371
5	0.44	25 - 56	1.81306
6	0.44	25 - 56	1.78902
7	0.44	25 - 56	1.76499
8	0.44	25 - 56	1.74095
9	0.44	25 - 56	1.71691
10	0.44	25 - 56	1.69287
11	0.44	25 - 56	1.66884
12	0.44	25 - 56	1.6448
13	0.44	25 - 56	1.62076
14	0.44	25 - 56	1.59673
15	0.44	25 - 56	1.57269
16	0.44	25 - 56	1.54865
17	0.44	25 - 56	1.52462
18	0.44	25 - 56	1.50058
19	0.44	25 - 56	1.47654
20	0.44	25 - 56	1.45251
21	0.44	25 - 56	1.42847
22	0.44	25 - 56	1.40443
23	0.44	25 - 56	1.38039
24	0.44	25 - 56	1.35636
25	0.44	25 - 56	1.33232
26	0.44	25 - 56	1.30828
27	0.44	25 - 56	1.28425
28	0.44	25 - 56	1.26021
29	0.44	25 - 56	1.23617
30	0.44	25 - 56	1.21214
31	0.44	25 - 56	1.1881
32	0.44	25 - 56	1.16406
33	0.44	25 - 56	1.14003
34	0.44	25 - 56	1.11599
35	0.44	25 - 56	1.09195
36	0.44	25 - 56	1.06791
4	0.49	25 - 56	1.83691
5	0.49	25 - 56	1.81287
6	0.49	25 - 56	1.78883
7	0.49	25 - 56	1.7648
8	0.49	25 - 56	1.74076
9	0.49	25 - 56	1.71672
10	0.49	25 - 56	1.69269
11	0.49	25 - 56	1.66865
12	0.49	25 - 56	1.64461
13	0.49	25 - 56	1.62058
14	0.49	25 - 56	1.59654
15	0.49	25 - 56	1.5725
16	0.49	25 - 56	1.54847
17	0.49	25 - 56	1.52443
18	0.49	25 - 56	1.50039
19	0.49	25 - 56	1.47636
20	0.49	25 - 56	1.45232
21	0.49	25 - 56	1.42828
22	0.49	25 - 56	1.40424
23	0.49	25 - 56	1.38021
24	0.49	25 - 56	1.35617
25	0.49	25 - 56	1.33213
26	0.49	25 - 56	1.3081
27	0.49	25 - 56	1.28406
28	0.49	25 - 56	1.26002
29	0.49	25 - 56	1.23599
30	0.49	25 - 56	1.21195
31	0.49	25 - 56	1.18791
32	0.49	25 - 56	1.16388
33	0.49	25 - 56	1.13984
34	0.49	25 - 56	1.1158
35	0.49	25 - 56	1.09176
36	0.49	25 - 56	1.06773
4	0.04	25 - 68	1.27304
5	0.04	25 - 68	1.26015
6	0.04	25 - 68	1.24727
7	0.04	25 - 68	1.23438
8	0.04	25 - 68	1.2215
9	0.04	25 - 68	1.20861
10	0.04	25 - 68	1.19573
11	0.04	25 - 68	1.18285
12	0.04	25 - 68	1.16996
13	0.04	25 - 68	1.15708
14	0.04	25 - 68	1.14419
15	0.04	25 - 68	1.13131
16	0.04	25 - 68	1.11842
17	0.04	25 - 68	1.10554
18	0.04	25 - 68	1.09265
19	0.04	25 - 68	1.07977
20	0.04	25 - 68	1.06688
21	0.04	25 - 68	1.054
22	0.04	25 - 68	1.04112
23	0.04	25 - 68	1.02823
24	0.04	25 - 68	1.01535
25	0.04	25 - 68	1.00246
26	0.04	25 - 68	0.989577
27	0.04	25 - 68	0.976692
28	0.04	25 - 68	0.963808
29	0.04	25 - 68	0.950923
30	0.04	25 - 68	0.938039
31	0.04	25 - 68	0.925154
32	0.04	25 - 68	0.912269
33	0.04	25 - 68	0.899385
34	0.04	25 - 68	0.8865
35	0.04	25 - 68	0.873616
36	0.04	25 - 68	0.860731
4	0.09	25 - 68	1.27329
5	0.09	25 - 68	1.26041
6	0.09	25 - 68	1.24753
7	0.09	25 - 68	1.23464
8	0.09	25 - 68	1.22176
9	0.09	25 - 68	1.20887
10	0.09	25 - 68	1.19599
11	0.09	25 - 68	1.1831
12	0.09	25 - 68	1.17022
13	0.09	25 - 68	1.15733
14	0.09	25 - 68	1.14445
15	0.09	25 - 68	1.13156
16	0.09	25 - 68	1.11868
17	0.09	25 - 68	1.10579
18	0.09	25 - 68	1.09291
19	0.09	25 - 68	1.08003
20	0.09	25 - 68	1.06714
21	0.09	25 - 68	1.05426
22	0.09	25 - 68	1.04137
23	0.09	25 - 68	1.02849
24	0.09	25 - 68	1.0156
25	0.09	25 - 68	1.00272
26	0.09	25 - 68	0.989833
27	0.09	25 - 68	0.976949
28	0.09	25 - 68	0.964064
29	0.09	25 - 68	0.95118
30	0.09	25 - 68	0.938295
31	0.09	25 - 68	0.92541
32	0.09	25 - 68	0.912526
33	0.09	25 - 68	0.899641
34	0.09	25 - 68	0.886757
35	0.09	25 - 68	0.873872
36	0.09	25 - 68	0.860988
4	0.14	25 - 68	1.27355
5	0.14	25 - 68	1.26067
6	0.14	25 - 68	1.24778
7	0.14	25 - 68	1.2349
8	0.14	25 - 68	1.22201
9	0.14	25 - 68	1.20913
10	0.14	25 - 68	1.19624
11	0.14	25 - 68	1.18336
12	0.14	25 - 68	1.17047
13	0.14	25 - 68	1.15759
14	0.14	25 - 68	1.1447
15	0.14	25 - 68	1.13182
16	0.14	25 - 68	1.11894
17	0.14	25 - 68	1.10605
18	0.14	25 - 68	1.09317
19	0.14	25 - 68	1.08028
20	0.14	25 - 68	1.0674
21	0.14	25 - 68	1.05451
22	0.14	25 - 68	1.04163
23	0.14	25 - 68	1.02874
24	0.14	25 - 68	1.01586
25	0.14	25 - 68	1.00297
26	0.14	25 - 68	0.99009
27	0.14	25 - 68	0.977205
28	0.14	25 - 68	0.964321
29	0.14	25 - 68	0.951436
30	0.14	25 - 68	0.938552
31	0.14	25 - 68	0.925667
32	0.14	25 - 68	0.912782
33	0.14	25 - 68	0.899898
34	0.14	25 - 68	0.887013
35	0.14	25 - 68	0.874129
36	0.14	25 - 68	0.861244
4	0.19	25 - 68	1.27381
5	0.19	25 - 68	1.26092
6	0.19	25 - 68	1.24804
7	0.19	25 - 68	1.23515
8	0.19	25 - 68	1.22227
9	0.19	25 - 68	1.20938
10	0.19	25 - 68	1.1965
11	0.19	25 - 68	1.18362
12	0.19	25 - 68	1.17073
13	0.19	25 - 68	1.15785
14	0.19	25 - 68	1.14496
15	0.19	25 - 68	1.13208
16	0.19	25 - 68	1.11919
17	0.19	25 - 68	1.10631
18	0.19	25 - 68	1.09342
19	0.19	25 - 68	1.08054
20	0.19	25 - 68	1.06765
21	0.19	25 - 68	1.05477
22	0.19	25 - 68	1.04188
23	0.19	25 - 68	1.029
24	0.19	25 - 68	1.01612
25	0.19	25 - 68	1.00323
26	0.19	25 - 68	0.990346
27	0.19	25 - 68	0.977462
28	0.19	25 - 68	0.964577
29	0.19	25 - 68	0.951693
30	0.19	25 - 68	0.938808
31	0.19	25 - 68	0.925923
32	0.19	25 - 68	0.913039
33	0.19	25 - 68	0.900154
34	0.19	25 - 68	0.88727
35	0.19	25 - 68	0.874385
36	0.19	25 - 68	0.861501
4	0.24	25 - 68	1.27406
5	0.24	25 - 68	1.26118
6	0.24	25 - 68	1.24829
7	0.24	25 - 68	1.23541
8	0.24	25 - 68	1.22253
9	0.24	25 - 68	1.20964
10	0.24	25 - 68	1.19676
11	0.24	25 - 68	1.18387
12	0.24	25 - 68	1.17099
13	0.24	25 - 68	1.1581
14	0.24	25 - 68	1.14522
15	0.24	25 - 68	1.13233
16	0.24	25 - 68	1.11945
17	0.24	25 - 68	1.10656
18	0.24	25 - 68	1.09368
19	0.24	25 - 68	1.0808
20	0.24	25 - 68	1.06791
21	0.24	25 - 68	1.05503
22	0.24	25 - 68	1.04214
23	0.24	25 - 68	1.02926
24	0.24	25 - 68	1.01637
25	0.24	25 - 68	1.00349
26	0.24	25 - 68	0.990603
27	0.24	25 - 68	0.977718
28	0.24	25 - 68	0.964834
29	0.24	25 - 68	0.951949
30	0.24	25 - 68	0.939065
31	0.24	25 - 68	0.92618
32	0.24	25 - 68	0.913295
33	0.24	25 - 68	0.900411
34	0.24	25 - 68	0.887526
35	0.24	25 - 68	0.874642
36	0.24	25 - 68	0.861757
4	0.29	25 - 68	1.27432
5	0.29	25 - 68	1.26144
6	0.29	25 - 68	1.24855
7	0.29	25 - 68	1.23567
8	0.29	25 - 68	1.22278
9	0.29	25 - 68	1.2099
10	0.29	25 - 68	1.19701
11	0.29	25 - 68	1.18413
12	0.29	25 - 68	1.17124
13	0.29	25 - 68	1.15836
14	0.29	25 - 68	1.14547
15	0.29	25 - 68	1.13259
16	0.29	25 - 68	1.11971
17	0.29	25 - 68	1.10682
18	0.29	25 - 68	1.09394
19	0.29	25 - 68	1.08105
20	0.29	25 - 68	1.06817
21	0.29	25 - 68	1.05528
22	0.29	25 - 68	1.0424
23	0.29	25 - 68	1.02951
24	0.29	25 - 68	1.01663
25	0.29	25 - 68	1.00374
26	0.29	25 - 68	0.990859
27	0.29	25 - 68	0.977975
28	0.29	25 - 68	0.96509
29	0.29	25 - 68	0.952206
30	0.29	25 - 68	0.939321
31	0.29	25 - 68	0.926436
32	0.29	25 - 68	0.913552
33	0.29	25 - 68	0.900667
34	0.29	25 - 68	0.887783
35	0.29	25 - 68	0.874898
36	0.29	25 - 68	0.862014
4	0.34	25 - 68	1.27458
5	0.34	25 - 68	1.26169
6	0.34	25 - 68	1.24881
7	0.34	25 - 68	1.23592
8	0.34	25 - 68	1.22304
9	0.34	25 - 68	1.21015
10	0.34	25 - 68	1.19727
11	0.34	25 - 68	1.18438
12	0.34	25 - 68	1.1715
13	0.34	25 - 68	1.15862
14	0.34	25 - 68	1.14573
15	0.34	25 - 68	1.13285
16	0.34	25 - 68	1.11996
17	0.34	25 - 68	1.10708
18	0.34	25 - 68	1.09419
19	0.34	25 - 68	1.08131
20	0.34	25 - 68	1.06842
21	0.34	25 - 68	1.05554
22	0.34	25 - 68	1.04265
23	0.34	25 - 68	1.02977
24	0.34	25 - 68	1.01689
25	0.34	25 - 68	1.004
26	0.34	25 - 68	0.991116
27	0.34	25 - 68	0.978231
28	0.34	25 - 68	0.965347
29	0.34	25 - 68	0.952462
30	0.34	25 - 68	0.939578
31	0.34	25 - 68	0.926693
32	0.34	25 - 68	0.913808
33	0.34	25 - 68	0.900924
34	0.34	25 - 68	0.888039
35	0.34	25 - 68	0.875155
36	0.34	25 - 68	0.86227
4	0.39	25 - 68	1.27483
5	0.39	25 - 68	1.26195
6	0.39	25 - 68	1.24906
7	0.39	25 - 68	1.23618
8	0.39	25 - 68	1.2233
9	0.39	25 - 68	1.21041
10	0.39	25 - 68	1.19753
11	0.39	25 - 68	1.18464
12	0.39	25 - 68	1.17176
13	0.39	25 - 68	1.15887
14	0.39	25 - 68	1.14599
15	0.39	25 - 68	1.1331
16	0.39	25 - 68	1.12022
17	0.39	25 - 68	1.10733
18	0.39	25 - 68	1.09445
19	0.39	25 - 68	1.08156
20	0.39	25 - 68	1.06868
21	0.39	25 - 68	1.0558
22	0.39	25 - 68	1.04291
23	0.39	25 - 68	1.03003
24	0.39	25 - 68	1.01714
25	0.39	25 - 68	1.00426
26	0.39	25 - 68	0.991372
27	0.39	25 - 68	0.978488
28	0.39	25 - 68	0.965603
29	0.39	25 - 68	0.952719
30	0.39	25 - 68	0.939834
31	0.39	25 - 68	0.926949
32	0.39	25 - 68	0.914065
33	0.39	25 - 68	0.90118
34	0.39	25 - 68	0.888296
35	0.39	25 - 68	0.875411
36	0.39	25 - 68	0.862527
4	0.44	25 - 68	1.27509
5	0.44	25 - 68	1.26221
6	0.44	25 - 68	1.24932
7	0.44	25 - 68	1.23644
8	0.44	25 - 68	1.22355
9	0.44	25 - 68	1.21067
10	0.44	25 - 68	1.19778
11	0.44	25 - 68	1.1849
12	0.44	25 - 68	1.17201
13	0.44	25 - 68	1.15913
14	0.44	25 - 68	1.14624
15	0.44	25 - 68	1.13336
16	0.44	25 - 68	1.12047
17	0.44	25 - 68	1.10759
18	0.44	25 - 68	1.09471
19	0.44	25 - 68	1.08182
20	0.44	25 - 68	1.06894
21	0.44	25 - 68	1.05605
22	0.44	25 - 68	1.04317
23	0.44	25 - 68	1.03028
24	0.44	25 - 68	1.0174
25	0.44	25 - 68	1.00451
26	0.44	25 - 68	0.991629
27	0.44	25 - 68	0.978744
28	0.44	25 - 68	0.96586
29	0.44	25 - 68	0.952975
30	0.44	25 - 68	0.940091
31	0.44	25 - 68	0.927206
32	0.44	25 - 68	0.914321
33	0.44	25 - 68	0.901437
34	0.44	25 - 68	0.888552
35	0.44	25 - 68	0.875668
36	0.44	25 - 68	0.862783
4	0.49	25 - 68	1.27535
5	0.49	25 - 68	1.26246
6	0.49	25 - 68	1.24958
7	0.49	25 - 68	1.23669
8	0.49	25 - 68	1.22381
9	0.49	25 - 68	1.21092
10	0.49	25 - 68	1.19804
11	0.49	25 - 68	1.18515
12	0.49	25 - 68	1.17227
13	0.49	25 - 68	1.15939
14	0.49	25 - 68	1.1465
15	0.49	25 - 68	1.13362
16	0.49	25 - 68	1.12073
17	0.49	25 - 68	1.10785
18	0.49	25 - 68	1.09496
19	0.49	25 - 68	1.08208
20	0.49	25 - 68	1.06919
21	0.49	25 - 68	1.05631
22	0.49	25 - 68	1.04342
23	0.49	25 - 68	1.03054
24	0.49	25 - 68	1.01765
25	0.49	25 - 68	1.00477
26	0.49	25 - 68	0.991885
27	0.49	25 - 68	0.979001
28	0.49	25 - 68	0.966116
29	0.49	25 - 68	0.953232
30	0.49	25 - 68	0.940347
31	0.49	25 - 68	0.927462
32	0.49	25 - 68	0.914578
33	0.49	25 - 68	0.901693
34	0.49	25 - 68	0.888809
35	0.49	25 - 68	0.875924
36	0.49	25 - 68	0.863039
4	0.04	25 - 104	1.5274
5	0.04	25 - 104	1.50394
6	0.04	25 - 104	1.48049
7	0.04	25 - 104	1.45703
8	0.04	25 - 104	1.43357
9	0.04	25 - 104	1.41012
10	0.04	25 - 104	1.38666
11	0.04	25 - 104	1.3632
12	0.04	25 - 104	1.33975
13	0.04	25 - 104	1.31629
14	0.04	25 - 104	1.29284
15	0.04	25 - 104	1.26938
16	0.04	25 - 104	1.24592
17	0.04	25 - 104	1.22247
18	0.04	25 - 104	1.19901
19	0.04	25 - 104	1.17555
20	0.04	25 - 104	1.1521
21	0.04	25 - 104	1.12864
[truncated: 32,652 more rows]
